# Supplementary material for: Bis(cyanato-κN)tetra­kis­(2,6-dimethyl­pyrazine-κN 4)nickel(II)
Source: Acta Crystallogr Sect E Struct Rep Online. 2012 Jun 23;68(Pt 7):m970. doi: 10.1107/S1600536812027985 (PMC3393221; doi:10.1107/S1600536812027985)
Supplement: Supplementary file 1 [file e-68-0m970-sup1.cif]

##############################################################################
#                                                                            #
# This CIF contains the data in a paper accepted for publication in          #
# Acta Crystallographica Section E. It conforms to the requirements of       #
# Notes for Authors for Acta Crystallographica Section E, and has been       #
# peer reviewed under the auspices of the IUCr Commission on Journals.       #
#                                                                            #
# Full details of the Crystallographic Information File format               #
# are given in the paper "The Crystallographic Information File (CIF):       #
# a New Standard Archive File for Crystallography" by S. R. Hall, F. H.      #
# Allen and I. D. Brown [Acta Cryst. (1991), A47, 655-685].                  #
#                                                                            #
# The current version of the core CIF dictionary is obtainable from          #
# ftp://ftp.iucr.org/pub/cif_core.dic.                                       #
#                                                                            #
# Software is freely available for graphical display of the structure(s)     #
# in this CIF. For information consult the CIF software page                 #
# http://www.iucr.org/resources/cif/software.                                #
#                                                                            #
# This file may be used for bona fide research purposes within the           #
# scientific community so long as proper attribution is given to the journal # 
# article from which it was obtained.                                        #
#                                                                            #
##############################################################################
data_I
_audit_creation_method     SHELXL-97
_chemical_name_systematic
;
Bis(cyanato-\k<i>N</i>)tetrakis(2,6-dimethylpyrazine-\k<i>N</i>^4^)nickel(II)
;
_chemical_name_common     ?
_chemical_formula_moiety     'C26 H32 N10 Ni O2'
_chemical_formula_sum     'C26 H32 N10 Ni O2'
_chemical_formula_iupac     '[Ni (N C O)2 (C6 H8 N2)4]'
_chemical_formula_weight     575.33
_chemical_melting_point     ?
_symmetry_cell_setting     monoclinic
_symmetry_space_group_name_H-M     'C 2/c'
_symmetry_space_group_name_Hall     '-C 2yc'
loop_
    _symmetry_equiv_pos_as_xyz
    'x, y, z'
    '-x, y, -z+1/2'
    'x+1/2, y+1/2, z'
    '-x+1/2, y+1/2, -z+1/2'
    '-x, -y, -z'
    'x, -y, z-1/2'
    '-x+1/2, -y+1/2, -z'
    'x+1/2, -y+1/2, z-1/2'
_cell_length_a     24.932(2)
_cell_length_b     8.4963(3)
_cell_length_c     18.1748(13)
_cell_angle_alpha     90.00
_cell_angle_beta     133.148(7)
_cell_angle_gamma     90.00
_cell_volume     2808.9(3)
_cell_formula_units_Z     4
_cell_measurement_reflns_used     8293
_cell_measurement_theta_min     2.65
_cell_measurement_theta_max     28.03
_cell_measurement_temperature     293(2)
_exptl_crystal_description     block
_exptl_crystal_colour     green
_exptl_crystal_size_max     0.065
_exptl_crystal_size_mid     0.041
_exptl_crystal_size_min     0.032
_exptl_crystal_density_diffrn     1.360
_exptl_crystal_density_meas     ?
_exptl_crystal_density_method     'not measured'
_exptl_crystal_F_000     1208
_exptl_absorpt_coefficient_mu     0.733
_exptl_absorpt_correction_type     numerical
_exptl_absorpt_process_details     '(X-SHAPE and X-RED32; Stoe & Cie 2008)'
_exptl_absorpt_correction_T_min     0.8879
_exptl_absorpt_correction_T_max     0.9687
_exptl_special_details     ?
_diffrn_ambient_temperature     293(2)
_diffrn_radiation_type     MoK\a
_diffrn_radiation_wavelength     0.71073
_diffrn_radiation_source     'fine-focus sealed tube'
_diffrn_radiation_monochromator     graphite
_diffrn_measurement_device_type     'Stoe IPDS-2'
_diffrn_measurement_method     'omega scan'
_diffrn_detector_area_resol_mean     ?
_diffrn_reflns_number     8293
_diffrn_reflns_av_R_equivalents     0.0466
_diffrn_reflns_av_sigmaI/netI     0.0459
_diffrn_reflns_theta_min     2.65
_diffrn_reflns_theta_max     28.03
_diffrn_reflns_theta_full     28.03
_diffrn_measured_fraction_theta_max     0.984
_diffrn_measured_fraction_theta_full     0.984
_diffrn_reflns_limit_h_min     -25
_diffrn_reflns_limit_h_max     32
_diffrn_reflns_limit_k_min     -11
_diffrn_reflns_limit_k_max     10
_diffrn_reflns_limit_l_min     -23
_diffrn_reflns_limit_l_max     21
_diffrn_standards_number     0
_diffrn_standards_interval_count     ?
_diffrn_standards_interval_time     0
_diffrn_standards_decay_%     0
_refine_special_details
;
 Refinement of F^2^ against ALL reflections.  The weighted R-factor wR and
 goodness of fit S are based on F^2^, conventional R-factors R are based
 on F, with F set to zero for negative F^2^. The threshold expression of
 F^2^ > 2sigma(F^2^) is used only for calculating R-factors(gt) etc. and is
 not relevant to the choice of reflections for refinement.  R-factors based
 on F^2^ are statistically about twice as large as those based on F, and R-
 factors based on ALL data will be even larger.
;
_reflns_number_total     3341
_reflns_number_gt     2516
_reflns_threshold_expression     I>2sigma(I)
_refine_ls_structure_factor_coef     Fsqd
_refine_ls_matrix_type     full
_refine_ls_R_factor_all     0.0618
_refine_ls_R_factor_gt     0.0386
_refine_ls_wR_factor_gt     0.0930
_refine_ls_wR_factor_ref     0.1019
_refine_ls_goodness_of_fit_ref     1.012
_refine_ls_restrained_S_all     1.012
_refine_ls_number_reflns     3341
_refine_ls_number_parameters     182
_refine_ls_number_restraints     0
_refine_ls_hydrogen_treatment     constr
_refine_ls_weighting_scheme     calc
_refine_ls_weighting_details
         'calc w=1/[\s^2^(Fo^2^)+(0.0632P)^2^+0.0000P] where P=(Fo^2^+2Fc^2^)/3'
_atom_sites_solution_hydrogens     geom
_atom_sites_solution_primary     direct
_atom_sites_solution_secondary     difmap
_refine_ls_shift/su_max     0.000
_refine_ls_shift/su_mean     0.000
_refine_diff_density_max     0.297
_refine_diff_density_min     -0.401
_refine_ls_extinction_method     none
_refine_ls_extinction_coef     ?
loop_
    _atom_type_symbol
    _atom_type_description
    _atom_type_scat_dispersion_real
    _atom_type_scat_dispersion_imag
    _atom_type_scat_source
    'C' 'C' 0.0033 0.0016
                         'International Tables Vol C Tables 4.2.6.8 and 6.1.1.4'
    'H' 'H' 0.0000 0.0000
                         'International Tables Vol C Tables 4.2.6.8 and 6.1.1.4'
    'N' 'N' 0.0061 0.0033
                         'International Tables Vol C Tables 4.2.6.8 and 6.1.1.4'
    'O' 'O' 0.0106 0.0060
                         'International Tables Vol C Tables 4.2.6.8 and 6.1.1.4'
    'Ni' 'Ni' 0.3393 1.1124
                         'International Tables Vol C Tables 4.2.6.8 and 6.1.1.4'
_computing_data_collection     'X-AREA (Stoe & Cie, 2008)'
_computing_cell_refinement     'X-AREA (Stoe & Cie, 2008)'
_computing_data_reduction     'X-AREA (Stoe & Cie, 2008)'
_computing_structure_solution     'SHELXS97 (Sheldrick, 2008)'
_computing_structure_refinement     'SHELXL97 (Sheldrick, 2008)'
_computing_molecular_graphics
               'XP in SHELXTL (Sheldrick, 2008) and DIAMOND (Brandenburg, 2011)'
_computing_publication_material     'XCIF in SHELXTL (Sheldrick, 2008)'
loop_
    _atom_site_type_symbol
    _atom_site_label
    _atom_site_fract_x
    _atom_site_fract_y
    _atom_site_fract_z
    _atom_site_U_iso_or_equiv
    _atom_site_adp_type
    _atom_site_calc_flag
    _atom_site_refinement_flags
    _atom_site_occupancy
    _atom_site_symmetry_multiplicity
    _atom_site_disorder_assembly
    _atom_site_disorder_group
    Ni Ni1 0.7500 0.7500 0.5000 0.01887(11) Uani d S 1 2 . .
    N N20 0.64456(8) 0.8103(2) 0.34913(11) 0.0212(3) Uani d . 1 1 . .
    N N10 0.79329(8) 0.6983(2) 0.43337(11) 0.0231(4) Uani d . 1 1 . .
    C C1 0.68822(10) 0.4093(3) 0.46580(14) 0.0255(4) Uani d . 1 1 . .
    N N1 0.71677(9) 0.5219(2) 0.47971(13) 0.0275(4) Uani d . 1 1 . .
    N N21 0.50923(9) 0.8818(2) 0.15700(13) 0.0270(4) Uani d . 1 1 . .
    C C10 0.82299(10) 0.5593(3) 0.44444(15) 0.0261(4) Uani d . 1 1 . .
    H H10 0.8239 0.4804 0.4807 0.031 Uiso calc R 1 1 . .
    C C23 0.62225(10) 0.9586(2) 0.31901(15) 0.0237(4) Uani d . 1 1 . .
    H H23 0.6526 1.0401 0.3631 0.028 Uiso calc R 1 1 . .
    N N11 0.85370(10) 0.6399(3) 0.35157(14) 0.0364(5) Uani d . 1 1 . .
    C C22 0.55452(10) 0.9952(3) 0.22309(15) 0.0251(4) Uani d . 1 1 . .
    C C20 0.59907(10) 0.6966(3) 0.28228(14) 0.0239(4) Uani d . 1 1 . .
    H H20 0.6130 0.5918 0.3002 0.029 Uiso calc R 1 1 . .
    O O1 0.65623(11) 0.2844(2) 0.45025(18) 0.0568(6) Uani d . 1 1 . .
    C C11 0.85283(11) 0.5294(3) 0.40292(15) 0.0312(5) Uani d . 1 1 . .
    C C13 0.79369(10) 0.8085(3) 0.38110(14) 0.0267(4) Uani d . 1 1 . .
    H H13 0.7725 0.9060 0.3708 0.032 Uiso calc R 1 1 . .
    C C12 0.82493(11) 0.7812(3) 0.34183(16) 0.0330(5) Uani d . 1 1 . .
    C C14 0.88376(15) 0.3709(3) 0.4124(2) 0.0454(6) Uani d . 1 1 . .
    H H14A 0.8580 0.3295 0.3464 0.068 Uiso calc R 1 1 . .
    H H14B 0.8780 0.3006 0.4479 0.068 Uiso calc R 1 1 . .
    H H14C 0.9350 0.3812 0.4490 0.068 Uiso calc R 1 1 . .
    C C15 0.82941(15) 0.9083(4) 0.2884(2) 0.0526(8) Uani d . 1 1 . .
    H H15A 0.8799 0.9357 0.3276 0.079 Uiso calc R 1 1 . .
    H H15B 0.8029 0.9994 0.2800 0.079 Uiso calc R 1 1 . .
    H H15C 0.8082 0.8707 0.2234 0.079 Uiso calc R 1 1 . .
    C C21 0.53149(10) 0.7326(3) 0.18668(14) 0.0272(4) Uani d . 1 1 . .
    C C25 0.53126(11) 1.1627(3) 0.19022(17) 0.0341(5) Uani d . 1 1 . .
    H H25A 0.5382 1.1915 0.1461 0.051 Uiso calc R 1 1 . .
    H H25B 0.5604 1.2302 0.2483 0.051 Uiso calc R 1 1 . .
    H H25C 0.4803 1.1738 0.1552 0.051 Uiso calc R 1 1 . .
    C C24 0.48127(12) 0.6054(3) 0.11260(18) 0.0405(6) Uani d . 1 1 . .
    H H24A 0.4342 0.6160 0.0917 0.061 Uiso calc R 1 1 . .
    H H24B 0.5019 0.5045 0.1437 0.061 Uiso calc R 1 1 . .
    H H24C 0.4756 0.6143 0.0549 0.061 Uiso calc R 1 1 . .
loop_
    _atom_site_aniso_label
    _atom_site_aniso_U_11
    _atom_site_aniso_U_22
    _atom_site_aniso_U_33
    _atom_site_aniso_U_12
    _atom_site_aniso_U_13
    _atom_site_aniso_U_23
    Ni1 0.01411(16) 0.02221(18) 0.01902(17) -0.00050(14) 0.01083(13) 0.00029(14)
    N20 0.0161(7) 0.0272(8) 0.0213(7) 0.0021(6) 0.0131(6) 0.0022(6)
    N10 0.0158(7) 0.0312(9) 0.0196(7) -0.0012(6) 0.0111(6) -0.0006(6)
    C1 0.0202(9) 0.0288(11) 0.0239(9) 0.0043(8) 0.0137(8) -0.0008(8)
    N1 0.0210(8) 0.0326(10) 0.0254(8) 0.0028(7) 0.0145(7) 0.0032(7)
    N21 0.0194(7) 0.0364(10) 0.0244(8) 0.0039(7) 0.0147(7) 0.0044(7)
    C10 0.0234(9) 0.0324(11) 0.0243(9) 0.0031(8) 0.0171(8) 0.0017(8)
    C23 0.0181(8) 0.0290(10) 0.0244(9) 0.0022(7) 0.0146(8) 0.0021(8)
    N11 0.0289(9) 0.0556(13) 0.0335(9) 0.0103(8) 0.0248(8) 0.0102(9)
    C22 0.0179(8) 0.0344(11) 0.0270(9) 0.0061(8) 0.0169(8) 0.0062(8)
    C20 0.0180(8) 0.0299(10) 0.0200(9) 0.0013(7) 0.0116(8) 0.0001(7)
    O1 0.0535(11) 0.0307(10) 0.0848(15) -0.0174(8) 0.0467(12) -0.0082(9)
    C11 0.0245(10) 0.0445(13) 0.0267(10) 0.0061(9) 0.0183(9) 0.0020(9)
    C13 0.0204(9) 0.0361(11) 0.0240(9) 0.0012(8) 0.0153(8) 0.0037(8)
    C12 0.0230(9) 0.0498(15) 0.0281(10) 0.0058(8) 0.0183(8) 0.0114(9)
    C14 0.0521(14) 0.0546(16) 0.0491(14) 0.0189(12) 0.0422(13) 0.0102(12)
    C15 0.0500(14) 0.0681(19) 0.0591(17) 0.0181(14) 0.0449(14) 0.0293(15)
    C21 0.0192(8) 0.0378(13) 0.0218(9) 0.0020(8) 0.0129(8) 0.0004(8)
    C25 0.0263(10) 0.0380(13) 0.0365(11) 0.0115(9) 0.0210(9) 0.0139(9)
    C24 0.0270(10) 0.0422(14) 0.0292(10) -0.0009(10) 0.0102(9) -0.0066(10)
_geom_special_details
;
 All esds (except the esd in the dihedral angle between two l.s. planes)
 are estimated using the full covariance matrix.  The cell esds are taken
 into account individually in the estimation of esds in distances, angles
 and torsion angles; correlations between esds in cell parameters are only
 used when they are defined by crystal symmetry.  An approximate (isotropic)
 treatment of cell esds is used for estimating esds involving l.s. planes.
;
loop_
    _geom_bond_atom_site_label_1
    _geom_bond_atom_site_label_2
    _geom_bond_site_symmetry_2
    _geom_bond_distance
    _geom_bond_publ_flag
    Ni1 N1 7_666 2.0396(19) ?
    Ni1 N1 . 2.0396(19) y
    Ni1 N10 . 2.1475(17) y
    Ni1 N10 7_666 2.1475(17) ?
    Ni1 N20 . 2.1983(15) y
    Ni1 N20 7_666 2.1983(15) ?
    N20 C23 . 1.335(3) ?
    N20 C20 . 1.345(3) ?
    N10 C10 . 1.334(3) ?
    N10 C13 . 1.339(3) ?
    C1 N1 . 1.113(3) ?
    C1 O1 . 1.238(3) ?
    N21 C22 . 1.339(3) ?
    N21 C21 . 1.341(3) ?
    C10 C11 . 1.398(3) ?
    C10 H10 . 0.9300 ?
    C23 C22 . 1.400(3) ?
    C23 H23 . 0.9300 ?
    N11 C11 . 1.334(3) ?
    N11 C12 . 1.347(3) ?
    C22 C25 . 1.498(3) ?
    C20 C21 . 1.395(3) ?
    C20 H20 . 0.9300 ?
    C11 C14 . 1.502(3) ?
    C13 C12 . 1.389(3) ?
    C13 H13 . 0.9300 ?
    C12 C15 . 1.507(3) ?
    C14 H14A . 0.9600 ?
    C14 H14B . 0.9600 ?
    C14 H14C . 0.9600 ?
    C15 H15A . 0.9600 ?
    C15 H15B . 0.9600 ?
    C15 H15C . 0.9600 ?
    C21 C24 . 1.497(3) ?
    C25 H25A . 0.9600 ?
    C25 H25B . 0.9600 ?
    C25 H25C . 0.9600 ?
    C24 H24A . 0.9600 ?
    C24 H24B . 0.9600 ?
    C24 H24C . 0.9600 ?
loop_
    _geom_angle_atom_site_label_1
    _geom_angle_atom_site_label_2
    _geom_angle_atom_site_label_3
    _geom_angle_site_symmetry_1
    _geom_angle_site_symmetry_3
    _geom_angle
    _geom_angle_publ_flag
    N1 Ni1 N1 7_666 . 180.00(13) ?
    N1 Ni1 N10 7_666 . 89.86(7) ?
    N1 Ni1 N10 . . 90.14(7) n
    N1 Ni1 N10 7_666 7_666 90.14(7) ?
    N1 Ni1 N10 . 7_666 89.86(7) ?
    N10 Ni1 N10 . 7_666 180.000 ?
    N1 Ni1 N20 7_666 . 89.74(7) ?
    N1 Ni1 N20 . . 90.26(7) n
    N10 Ni1 N20 . . 88.72(6) n
    N10 Ni1 N20 7_666 . 91.28(6) ?
    N1 Ni1 N20 7_666 7_666 90.26(7) ?
    N1 Ni1 N20 . 7_666 89.74(7) ?
    N10 Ni1 N20 . 7_666 91.28(6) ?
    N10 Ni1 N20 7_666 7_666 88.72(6) n
    N20 Ni1 N20 . 7_666 180.000 n
    C23 N20 C20 . . 116.73(16) ?
    C23 N20 Ni1 . . 122.62(13) ?
    C20 N20 Ni1 . . 120.64(14) ?
    C10 N10 C13 . . 116.95(19) ?
    C10 N10 Ni1 . . 122.49(14) ?
    C13 N10 Ni1 . . 120.51(15) ?
    N1 C1 O1 . . 179.7(2) ?
    C1 N1 Ni1 . . 167.16(17) ?
    C22 N21 C21 . . 117.19(17) ?
    N10 C10 C11 . . 121.7(2) ?
    N10 C10 H10 . . 119.2 ?
    C11 C10 H10 . . 119.2 ?
    N20 C23 C22 . . 122.01(19) ?
    N20 C23 H23 . . 119.0 ?
    C22 C23 H23 . . 119.0 ?
    C11 N11 C12 . . 117.2(2) ?
    N21 C22 C23 . . 121.1(2) ?
    N21 C22 C25 . . 117.86(17) ?
    C23 C22 C25 . . 121.1(2) ?
    N20 C20 C21 . . 121.5(2) ?
    N20 C20 H20 . . 119.3 ?
    C21 C20 H20 . . 119.3 ?
    N11 C11 C10 . . 121.2(2) ?
    N11 C11 C14 . . 117.3(2) ?
    C10 C11 C14 . . 121.5(2) ?
    N10 C13 C12 . . 121.8(2) ?
    N10 C13 H13 . . 119.1 ?
    C12 C13 H13 . . 119.1 ?
    N11 C12 C13 . . 121.1(2) ?
    N11 C12 C15 . . 117.1(2) ?
    C13 C12 C15 . . 121.7(2) ?
    C11 C14 H14A . . 109.5 ?
    C11 C14 H14B . . 109.5 ?
    H14A C14 H14B . . 109.5 ?
    C11 C14 H14C . . 109.5 ?
    H14A C14 H14C . . 109.5 ?
    H14B C14 H14C . . 109.5 ?
    C12 C15 H15A . . 109.5 ?
    C12 C15 H15B . . 109.5 ?
    H15A C15 H15B . . 109.5 ?
    C12 C15 H15C . . 109.5 ?
    H15A C15 H15C . . 109.5 ?
    H15B C15 H15C . . 109.5 ?
    N21 C21 C20 . . 121.5(2) ?
    N21 C21 C24 . . 117.32(18) ?
    C20 C21 C24 . . 121.1(2) ?
    C22 C25 H25A . . 109.5 ?
    C22 C25 H25B . . 109.5 ?
    H25A C25 H25B . . 109.5 ?
    C22 C25 H25C . . 109.5 ?
    H25A C25 H25C . . 109.5 ?
    H25B C25 H25C . . 109.5 ?
    C21 C24 H24A . . 109.5 ?
    C21 C24 H24B . . 109.5 ?
    H24A C24 H24B . . 109.5 ?
    C21 C24 H24C . . 109.5 ?
    H24A C24 H24C . . 109.5 ?
    H24B C24 H24C . . 109.5 ?
data_global
_journal_date_recd_electronic     2012-06-15
_journal_date_accepted     2012-06-20
_journal_name_full     'Acta Crystallographica, Section E'
_journal_year     2012
_journal_volume     68
_journal_issue      7
_journal_page_first     m970
_journal_page_last     m970
_journal_paper_category     QM
_journal_paper_doi     10.1107/S1600536812027985
_journal_coeditor_code     ZL2488
_publ_contact_author
;
      Susanne W\"ohlert
      Institut f\"ur Anorganische Chemie
      Christian-Albrechts-Universit\"at Kiel
      Max-Eyth-Strasse 2
      D-24118 Kiel
      Germany
;
_publ_contact_author_email     swoehlert@ac.uni-kiel.de
_publ_contact_author_fax     '(+)431-880-1520'
_publ_contact_author_phone     '(+)431-880-5546'
_publ_section_title
;
Bis(cyanato-\k<i>N</i>)tetrakis(2,6-dimethylpyrazine-\k<i>N</i>^4^)nickel(II)
;
loop_
    _publ_author_name
    _publ_author_footnote
    _publ_author_address
    'W\"ohlert, Susanne' .
;
Institut f\"ur Anorganische Chemie
Christian-Albrechts-Universit\"at Kiel
Max-Eyth-Strasse 2
24118 Kiel
Germany
;
    'Je\&s, Inke' .
;
Institut f\"ur Anorganische Chemie
Christian-Albrechts-Universit\"at Kiel
Max-Eyth-Strasse 2
24118 Kiel
Germany
;
    'N\"ather, Christian' .
;
Institut f\"ur Anorganische Chemie
Christian-Albrechts-Universit\"at Kiel
Max-Eyth-Strasse 2
24118 Kiel
Germany
;
_publ_section_synopsis     .
