# Supplementary material for: Bis(cyanato-κN)tetra­kis­(2,6-dimethyl­pyrazine-κN 4)nickel(II)
Source: Acta Crystallogr Sect E Struct Rep Online. 2012 Jun 23;68(Pt 7):m970. doi: 10.1107/S1600536812027985 (PMC3393221; doi:10.1107/S1600536812027985)
Supplement: Supplementary file 2 [file e-68-0m970-Isup2.hkl]

# 
# h,k,l, Fc-squared, Fo-squared, sigma(Fo-squared) and status flag 
# 
data_I
_shelx_title ' Ni(NCO)2(2,5-Dimethylpyrazin)4 woe658 in C2/c' 
_shelx_refln_list_code          4 
_shelx_F_calc_maximum      207.46 
_exptl_crystal_F_000      1208.00 
_reflns_d_resolution_high  0.7563 
 
loop_ 
 _symmetry_equiv_pos_as_xyz 
 'x, y, z' 
 '-x, y, -z+1/2' 
 'x+1/2, y+1/2, z' 
 '-x+1/2, y+1/2, -z+1/2' 
 '-x, -y, -z' 
 'x, -y, z-1/2' 
 '-x+1/2, -y+1/2, -z' 
 'x+1/2, -y+1/2, z-1/2' 
 
_cell_length_a    24.9321 
_cell_length_b     8.4963 
_cell_length_c    18.1748 
_cell_angle_alpha  90.000 
_cell_angle_beta  133.148 
_cell_angle_gamma  90.000 
 
_shelx_F_squared_multiplier     1.000 
 
loop_ 
 _refln_index_h 
 _refln_index_k 
 _refln_index_l 
 _refln_F_squared_calc 
 _refln_F_squared_meas 
 _refln_F_squared_sigma 
 _refln_observed_status 
   4   0   0      274.82      309.67     39.90 o 
   6   0   0    28578.65    27131.38    610.43 o 
   8   0   0     6481.34     5848.62    237.50 o 
  10   0   0     5277.88     4924.02     55.28 o 
  12   0   0      645.53      566.51     47.79 o 
  14   0   0     1663.16     1659.04     37.51 o 
  16   0   0      291.39      317.21     54.90 o 
  18   0   0     1900.45     1823.51     50.43 o 
  20   0   0     1894.31     1867.67     74.30 o 
  22   0   0     1287.29     1291.87     81.46 o 
   1   1   0    14020.18    11891.93    157.26 o 
   3   1   0       89.69       63.09     31.98 o 
   5   1   0     8885.60     8103.82     52.80 o 
   7   1   0    11800.99    12621.98    194.07 o 
   9   1   0     1206.42     1408.26     36.74 o 
  11   1   0     1903.00     2038.00     33.36 o 
  13   1   0       22.20       29.44     31.76 o 
  15   1   0      550.09      585.29     32.66 o 
  17   1   0      154.36      147.77     40.22 o 
  19   1   0       26.22       82.03     55.44 o 
  21   1   0      177.61      219.38     76.73 o 
  23   1   0       11.09       35.13     44.13 o 
   0   2   0    20204.35    15711.70    144.83 o 
   2   2   0     7498.03     5892.31    162.35 o 
   4   2   0     6252.13     5147.68    166.68 o 
   6   2   0     2898.31     2959.32     97.68 o 
   8   2   0     5517.43     5119.37    187.91 o 
  10   2   0     4804.97     4614.11     95.30 o 
  12   2   0     3595.64     3810.83     40.21 o 
  14   2   0     3636.77     3677.54     94.22 o 
  16   2   0       28.08       97.93     72.42 o 
  18   2   0     4709.59     4911.39     86.53 o 
  20   2   0     2258.71     2330.98     40.38 o 
  22   2   0     1615.86     1559.00    111.94 o 
   1   3   0        1.54       -1.95     34.05 o 
   3   3   0      906.74     1026.83     50.21 o 
   5   3   0     1439.86     1580.76     78.23 o 
   7   3   0      283.60      477.53    136.33 o 
   9   3   0     3354.68     3800.97     36.91 o 
  11   3   0     1360.57     1574.79     37.27 o 
  13   3   0      345.34      378.58     36.38 o 
  15   3   0      382.12      365.90     26.10 o 
  17   3   0      804.30      829.72     35.43 o 
  19   3   0        0.60      -23.73     35.86 o 
  21   3   0        9.57      -14.08     41.16 o 
  23   3   0        1.76       41.23    112.06 o 
   0   4   0     8359.49     9146.21     69.75 o 
   2   4   0    16888.04    16869.36    202.21 o 
   4   4   0     3040.53     3016.17    114.01 o 
   6   4   0     9582.54    10063.87     65.13 o 
   8   4   0      330.21      225.90     38.80 o 
  10   4   0     7993.37     8292.77     70.29 o 
  12   4   0      667.69      789.21     36.47 o 
  14   4   0     1547.07     1609.96     38.54 o 
  16   4   0      435.14      503.78     38.12 o 
  18   4   0      361.37      280.39     43.40 o 
  20   4   0      991.78      990.06     43.07 o 
  22   4   0      600.21      571.67     54.82 o 
   1   5   0       50.44       42.98     27.41 o 
   3   5   0        1.87       -1.85     32.35 o 
   5   5   0       34.45       19.54     30.99 o 
   7   5   0        2.63       56.89     46.61 o 
   9   5   0     1057.60     1145.46     47.72 o 
  11   5   0      694.18      685.68     38.59 o 
  13   5   0      217.52      189.53     33.63 o 
  15   5   0      582.48      597.71     34.50 o 
  17   5   0        2.18      -46.92     63.54 o 
  19   5   0      226.85      175.30     42.79 o 
  21   5   0      154.41       54.12     74.06 o 
   0   6   0     1334.47     1268.20     49.80 o 
   2   6   0     2962.70     3186.66     45.65 o 
   4   6   0     3832.95     3948.61     46.42 o 
   6   6   0      517.49      617.59     37.97 o 
   8   6   0     1102.74     1063.49     29.31 o 
  10   6   0      708.36      769.60     34.39 o 
  12   6   0     5495.22     5541.99     67.17 o 
  14   6   0     5217.55     5251.47     46.67 o 
  16   6   0     2185.51     2066.98     70.77 o 
  18   6   0      679.08      655.63     41.80 o 
  20   6   0        8.03      -15.07     53.42 o 
   1   7   0     2242.13     2331.16     41.83 o 
   3   7   0       35.07       -2.97     30.74 o 
   5   7   0        0.38       24.09     35.35 o 
   7   7   0      590.72      563.87     42.27 o 
   9   7   0      408.28      393.77     40.32 o 
  11   7   0        9.33       48.47     36.71 o 
  13   7   0        0.30      -37.80     37.80 o 
  15   7   0      156.26      218.20     48.54 o 
  17   7   0        0.33       29.96     64.03 o 
   0   8   0      697.60      738.34     78.02 o 
   2   8   0       28.07       60.49     33.99 o 
   4   8   0     3827.82     3807.11     48.09 o 
   6   8   0     1273.61     1440.82     65.28 o 
   8   8   0     1640.21     1640.79     41.12 o 
  10   8   0     1474.69     1496.36     46.45 o 
  12   8   0     1305.95     1194.61     43.90 o 
  14   8   0      754.27      712.15     53.06 o 
  16   8   0      946.50     1000.69     87.19 o 
   1   9   0      357.92      374.48     59.20 o 
   3   9   0      504.95      456.70     40.14 o 
   5   9   0      198.26      222.63     37.29 o 
   7   9   0      227.49      261.04     43.01 o 
   9   9   0      138.48      189.53     75.54 o 
  11   9   0        3.58      -47.52     47.52 o 
  13   9   0       81.45       75.58     65.64 o 
   0  10   0        6.20        6.78     89.23 o 
   2  10   0      327.21      350.39     64.03 o 
   4  10   0      415.37      415.19     50.14 o 
   6  10   0      669.48      769.26     49.85 o 
   8  10   0     1089.13     1115.22     49.98 o 
  10  10   0      928.90      785.12     55.43 o 
   1  11   0        4.24      -99.19    162.66 o 
   3  11   0       80.43       30.79     55.13 o 
 -23   1   1     1706.15     1581.08     49.14 o 
 -21   1   1     2679.90     2601.70    135.20 o 
 -19   1   1     2752.37     2843.92     39.07 o 
 -17   1   1     2124.53     2228.27     37.06 o 
 -15   1   1     1198.59     1226.12     31.19 o 
 -13   1   1     1264.88     1116.14     28.08 o 
 -11   1   1     1953.95     1931.44     30.70 o 
  -9   1   1    17050.75    17570.03    350.22 o 
  -7   1   1      253.02      187.79     32.07 o 
  -5   1   1       70.90       64.48     32.51 o 
  -3   1   1     1043.71      797.84     59.33 o 
   7   1   1    10361.24    10643.42    103.55 o 
   9   1   1       18.43       52.50     23.74 o 
  11   1   1     1687.50     1649.58     31.53 o 
  13   1   1      875.05      803.62     37.88 o 
  15   1   1      559.12      599.41     34.14 o 
  17   1   1     1601.01     1633.92     50.53 o 
  19   1   1     1791.85     1791.14    137.56 o 
  21   1   1      521.98      578.42    186.17 o 
 -24   2   1       28.17       53.44    107.31 o 
 -22   2   1       90.65       82.11     48.41 o 
 -20   2   1      836.95      872.07     45.23 o 
 -18   2   1       53.83       78.78     38.94 o 
 -16   2   1     1783.48     1835.57     36.06 o 
 -14   2   1        4.72       -6.74     39.75 o 
 -12   2   1      154.47      146.69     26.29 o 
 -10   2   1      339.00      283.79     24.87 o 
  -8   2   1     2592.84     2837.86     60.13 o 
  -6   2   1      501.70      442.54     50.85 o 
  -4   2   1    16068.23    13839.75     89.73 o 
  -2   2   1      343.83      186.97     31.21 o 
   0   2   1      702.87      559.87     30.56 o 
   2   2   1    11001.35     9433.61     72.43 o 
   4   2   1     3267.04     3345.40     74.14 o 
   6   2   1     1744.75     1843.33    123.20 o 
   8   2   1      944.63      948.72    183.85 o 
  10   2   1     1923.41     2061.94     35.65 o 
  12   2   1     1049.86     1073.26     89.54 o 
  14   2   1      585.38      540.77     32.30 o 
  16   2   1      648.60      711.42     40.44 o 
  18   2   1      912.02      939.67     57.54 o 
  20   2   1      491.91      542.23     63.85 o 
  22   2   1        0.03       21.15     45.47 o 
 -23   3   1      842.89      684.26     51.98 o 
 -21   3   1     2990.92     2777.04     71.74 o 
 -19   3   1     2998.64     3077.64     63.32 o 
 -17   3   1     1150.80     1248.08     36.48 o 
 -15   3   1     8546.66     9295.88    188.35 o 
 -13   3   1     2266.93     2306.79     53.06 o 
 -11   3   1     1845.63     1754.99     62.81 o 
  -9   3   1      881.00     1231.56     43.65 o 
  -7   3   1     8148.08     7997.77     64.88 o 
  -5   3   1     7833.38     7171.56    421.74 o 
  -3   3   1    24657.69    24431.18    364.12 o 
  -1   3   1     3457.66     3360.02     51.48 o 
   1   3   1     6767.51     6404.12    124.78 o 
   3   3   1     4543.50     4415.94     91.75 o 
   5   3   1    12905.65    12920.31    159.97 o 
   7   3   1     8154.22     8086.08     78.96 o 
   9   3   1     2810.31     2930.56     37.24 o 
  11   3   1      459.22      422.11     55.26 o 
  13   3   1     1173.04     1168.52     39.15 o 
  15   3   1     1378.34     1408.78     36.63 o 
  17   3   1     4633.61     4839.52    132.52 o 
  19   3   1     1174.82     1099.59     62.68 o 
  21   3   1      507.78      582.94     75.54 o 
 -22   4   1       19.76       44.36     67.89 o 
 -20   4   1      220.82      123.41     32.12 o 
 -18   4   1      763.87      837.09     40.22 o 
 -16   4   1      692.49      718.02     67.15 o 
 -14   4   1     2804.82     2653.77     64.13 o 
 -12   4   1      270.91      199.39     31.03 o 
 -10   4   1      187.84      199.39     30.15 o 
  -8   4   1       60.06       36.15     33.51 o 
  -6   4   1     2142.10     2460.60    188.27 o 
  -4   4   1       56.93      115.02     30.42 o 
  -2   4   1     1500.97     1721.93     34.08 o 
   0   4   1      523.13      488.61     37.55 o 
   2   4   1     3037.65     3426.42     43.88 o 
   4   4   1      418.17      504.30     53.96 o 
   6   4   1      493.25      513.96     41.79 o 
   8   4   1      337.21      361.87     30.28 o 
  10   4   1     2778.69     3028.31     41.77 o 
  12   4   1     1837.03     1891.96     49.75 o 
  14   4   1      103.98      121.21     39.14 o 
  16   4   1      208.44      194.03     31.01 o 
  18   4   1      336.97      276.25     43.98 o 
  20   4   1       28.05       47.34     57.15 o 
 -21   5   1      108.55       89.31     41.87 o 
 -19   5   1      386.78      454.42     32.89 o 
 -17   5   1      409.53      438.05     43.71 o 
 -15   5   1     3062.23     2984.40     99.21 o 
 -13   5   1      310.02      264.28     29.88 o 
 -11   5   1     5056.51     5088.15    178.45 o 
  -9   5   1     2929.29     3076.54     59.19 o 
  -7   5   1     7172.20     6712.00    113.05 o 
  -5   5   1     2591.94     2225.92    108.46 o 
  -3   5   1     2239.64     1937.25     97.71 o 
  -1   5   1     8922.17     9613.91     96.28 o 
   1   5   1     4904.26     4525.52     60.68 o 
   3   5   1     8228.62     8049.50     71.76 o 
   5   5   1     3189.39     3008.03     34.14 o 
   7   5   1     4292.57     4648.98     56.39 o 
   9   5   1     1091.35     1110.93     40.78 o 
  11   5   1      151.82      159.46     27.92 o 
  13   5   1     3630.31     3780.06     76.66 o 
  15   5   1     1559.38     1655.31     91.69 o 
  17   5   1     1859.59     1924.10     72.39 o 
  19   5   1        7.27       54.35     54.91 o 
 -20   6   1        7.12      -28.51     63.12 o 
 -18   6   1        1.19       44.27     47.58 o 
 -16   6   1      196.22      211.67     58.65 o 
 -14   6   1      229.27      293.19     50.32 o 
 -12   6   1       57.69       18.11     49.23 o 
 -10   6   1      291.22      357.50     42.56 o 
  -8   6   1     1283.93     1259.04     73.14 o 
  -6   6   1        4.37        1.95     37.36 o 
  -4   6   1      892.88      909.32     42.33 o 
  -2   6   1      428.73      403.58     40.39 o 
   0   6   1        7.96       35.04     34.90 o 
   2   6   1     3058.25     3197.29     48.62 o 
   4   6   1      409.58      386.56     38.27 o 
   6   6   1      867.05      819.51     34.00 o 
   8   6   1      610.93      622.89     54.76 o 
  10   6   1     1265.16     1118.48     97.37 o 
  12   6   1      112.10       98.60     37.31 o 
  14   6   1       33.83       64.35     56.69 o 
  16   6   1       26.62       59.33     40.80 o 
  18   6   1       59.56       60.11     37.95 o 
 -19   7   1      429.97      421.89     45.65 o 
 -17   7   1      256.77      301.03     36.92 o 
 -15   7   1     1188.50     1171.06     54.40 o 
 -13   7   1     1934.34     1811.82     60.52 o 
 -11   7   1     2906.32     2875.75     66.66 o 
  -9   7   1     3044.57     3194.12     46.57 o 
  -7   7   1     2683.98     2554.54     39.87 o 
  -5   7   1     7509.62     7390.88     61.39 o 
  -3   7   1       16.90       -2.96     36.83 o 
  -1   7   1      117.97      115.61     49.41 o 
   1   7   1      173.14      213.17     36.85 o 
   3   7   1     5121.26     5025.06     92.88 o 
   5   7   1      525.85      461.76     29.78 o 
   7   7   1     2362.85     2597.48     40.03 o 
   9   7   1     1437.57     1510.83     72.36 o 
  11   7   1     2299.16     2466.56     80.89 o 
  13   7   1     1929.58     2025.57     45.86 o 
  15   7   1     1025.22     1090.23     49.42 o 
  17   7   1     1437.81     1249.68     43.71 o 
 -16   8   1       31.65       12.51     53.31 o 
 -14   8   1        0.13      -49.36     60.23 o 
 -12   8   1       81.48       93.58     36.75 o 
 -10   8   1      196.74      192.42     44.78 o 
  -8   8   1      421.90      382.27     34.73 o 
  -6   8   1     1281.95     1487.50     54.57 o 
  -4   8   1      474.71      511.17     41.66 o 
  -2   8   1       54.14       61.82     54.10 o 
   0   8   1       93.79       99.00     40.66 o 
   2   8   1      344.52      502.15     41.43 o 
   4   8   1      297.20      276.70     40.11 o 
   6   8   1       29.36       31.81     33.90 o 
   8   8   1        1.87       52.43     44.25 o 
  10   8   1       29.05        9.26     42.29 o 
  12   8   1      289.34      307.86     33.86 o 
  14   8   1       68.87       88.36     43.58 o 
 -15   9   1      250.07      208.86     40.97 o 
 -13   9   1       84.45       56.43     45.19 o 
 -11   9   1     1136.46     1103.69     51.42 o 
  -9   9   1     1203.63     1270.39     71.26 o 
  -7   9   1     1648.61     1734.02     71.29 o 
  -5   9   1     1596.82     1617.32     47.75 o 
  -3   9   1      921.15     1003.06     50.49 o 
  -1   9   1     1078.43     1084.32     50.84 o 
   1   9   1      977.78     1222.49     92.10 o 
   3   9   1     1102.08     1201.97     52.55 o 
   5   9   1       82.46      143.90     49.02 o 
   7   9   1      318.55      339.24     42.70 o 
   9   9   1      704.37      812.99     85.01 o 
  11   9   1      826.09      714.83     53.14 o 
  13   9   1     1032.70      948.90     46.60 o 
 -10  10   1       11.93       13.82     47.59 o 
  -8  10   1       72.97       60.15     42.45 o 
  -6  10   1      119.13       99.44     48.79 o 
  -4  10   1       16.43      145.04     83.53 o 
  -2  10   1       16.31      147.19     63.11 o 
   0  10   1       12.92       57.22     62.49 o 
   2  10   1       62.29      -25.96     63.01 o 
   4  10   1        2.48       71.88     40.12 o 
   6  10   1       74.19       55.96     47.76 o 
   8  10   1       37.30       95.94     55.10 o 
  -3  11   1      406.54      394.43     68.22 o 
  -1  11   1        7.49        5.51     67.18 o 
   1  11   1      579.11      558.99     68.52 o 
   3  11   1       36.15       77.25     88.80 o 
 -24   0   2     1160.83     1079.94     80.89 o 
 -22   0   2     2822.52     2690.20     57.63 o 
 -20   0   2     2207.20     2238.23     50.43 o 
 -18   0   2     3528.33     3620.60     65.07 o 
 -16   0   2     2744.25     2987.97     67.10 o 
 -14   0   2      835.89      754.16     51.37 o 
 -12   0   2     7807.30     8247.50     79.95 o 
 -10   0   2      851.97      634.07     34.45 o 
  -8   0   2     5938.33     5921.98     76.98 o 
  -6   0   2     1851.17     1385.19     50.19 o 
   0   0   2     4229.33     3802.81     71.85 o 
   6   0   2    19708.74    19767.72    775.56 o 
   8   0   2      303.47      196.34     41.88 o 
  10   0   2     1179.03     1035.98     66.58 o 
  12   0   2     1532.24     1533.49     43.89 o 
  14   0   2      211.96      179.41     36.68 o 
  16   0   2     1524.17     1572.60     80.44 o 
  18   0   2      572.12      567.52     50.62 o 
  20   0   2      375.95      382.28     79.20 o 
 -25   1   2        1.94      -50.53     50.53 o 
 -23   1   2      493.43      462.60     40.54 o 
 -21   1   2      202.57      240.76     50.56 o 
 -19   1   2       70.60       79.44     44.91 o 
 -17   1   2      121.61       76.57     31.59 o 
 -15   1   2        0.82       26.17     47.72 o 
 -13   1   2      247.19      228.75     28.79 o 
 -11   1   2     5279.03     5532.51    116.42 o 
  -9   1   2       58.35       44.21     32.56 o 
  -7   1   2     9695.74     9045.68    302.76 o 
  -5   1   2      675.55      649.59     42.79 o 
  -3   1   2      149.88       72.88     39.14 o 
  -1   1   2      537.17      374.10     46.47 o 
   1   1   2    15044.47    13413.02    141.02 o 
   3   1   2     7990.81     6680.47    205.26 o 
   5   1   2     1212.03     1230.09     36.11 o 
   7   1   2      569.22      565.82     24.56 o 
   9   1   2     1774.78     1935.53     47.91 o 
  11   1   2      786.90      778.41     28.13 o 
  13   1   2      120.53      138.86     32.14 o 
  15   1   2     1545.98     1638.29     36.97 o 
  17   1   2       51.37       32.52     29.14 o 
  19   1   2       13.13       60.74     35.41 o 
  21   1   2      128.94      122.43     62.68 o 
 -24   2   2     1115.60     1107.72     54.05 o 
 -22   2   2     7112.50     7024.21     54.94 o 
 -20   2   2     3667.36     3912.69     43.21 o 
 -18   2   2      359.92      370.20     40.75 o 
 -16   2   2     7009.77     7455.11     73.77 o 
 -14   2   2     4619.69     5063.07     46.12 o 
 -12   2   2    13272.90    13495.83    164.25 o 
 -10   2   2     3379.73     3198.73     52.49 o 
  -8   2   2     1326.92     1256.39     68.86 o 
  -6   2   2       50.97       82.46     51.45 o 
  -4   2   2     2488.43     1811.26     56.95 o 
  -2   2   2     8913.21     6426.18    178.43 o 
   0   2   2     2776.52     1998.35     41.87 o 
   2   2   2     5675.75     4804.82     52.90 o 
   4   2   2     3547.43     3352.06     45.19 o 
   6   2   2    22200.68    23871.15    368.58 o 
   8   2   2    11344.21    11684.65     72.77 o 
  10   2   2    12838.21    14287.52     89.46 o 
  12   2   2      171.69      134.95     32.92 o 
  14   2   2       84.74       56.76     34.85 o 
  16   2   2     3453.55     3364.08     70.52 o 
  18   2   2      706.64      837.44     51.71 o 
  20   2   2     1005.86     1098.83     39.10 o 
 -23   3   2        7.89      -40.32     40.32 o 
 -21   3   2       29.65       60.67     37.48 o 
 -19   3   2     1068.34     1097.13     39.65 o 
 -17   3   2      628.23      628.87     51.54 o 
 -15   3   2       34.87       27.87     34.84 o 
 -13   3   2       98.79      147.98     33.96 o 
 -11   3   2      965.64      957.31     46.80 o 
  -9   3   2     6856.51     6958.51    158.25 o 
  -7   3   2    14742.95    17329.17    241.17 o 
  -5   3   2      243.85      185.27     30.97 o 
  -3   3   2     1857.77     1781.68     41.65 o 
  -1   3   2      222.30      254.86     37.12 o 
   1   3   2       26.40       96.40     45.29 o 
   3   3   2     3216.83     3401.99     53.26 o 
   5   3   2      548.10      661.35     38.30 o 
   7   3   2     2680.51     2615.17     52.97 o 
   9   3   2      226.14      314.48     30.06 o 
  11   3   2     1380.21     1231.38     31.39 o 
  13   3   2      914.53      874.19     31.49 o 
  15   3   2       15.05       19.17     28.61 o 
  17   3   2       10.74       50.62     37.99 o 
  19   3   2       89.99       95.42     37.34 o 
  21   3   2      101.75       78.70     39.06 o 
 -24   4   2      980.60      835.44    104.29 o 
 -22   4   2     1331.21     1310.51     58.11 o 
 -20   4   2      482.40      527.39     47.09 o 
 -18   4   2     1344.43     1253.34     43.76 o 
 -16   4   2      182.71       63.75     36.44 o 
 -14   4   2      689.50      733.38     36.34 o 
 -12   4   2     7795.03     7471.47    400.76 o 
 -10   4   2     6219.64     6089.63    397.35 o 
  -8   4   2     7693.82     7648.49    387.93 o 
  -6   4   2      509.95      741.72     32.15 o 
  -4   4   2     8199.21     8027.04    231.34 o 
  -2   4   2    23588.64    24590.01    385.79 o 
   0   4   2     7283.37     6831.29    163.01 o 
   2   4   2     9378.82    10017.70    116.87 o 
   4   4   2     4865.71     5301.25     53.74 o 
   6   4   2     5872.03     5482.50    180.92 o 
   8   4   2     4080.79     4703.11    188.41 o 
  10   4   2     1035.61     1101.65     33.72 o 
  12   4   2     2308.51     2367.19     39.90 o 
  14   4   2      166.78      211.46     29.54 o 
  16   4   2      248.51      309.56     42.54 o 
  18   4   2      601.31      603.99     40.85 o 
  20   4   2     1003.51      921.43     49.25 o 
 -23   5   2      251.98      184.24     62.46 o 
 -21   5   2       92.55       11.39     66.36 o 
 -19   5   2      503.20      522.02     36.56 o 
 -17   5   2     1430.17     1380.90     63.37 o 
 -15   5   2       11.77        1.48     32.96 o 
 -13   5   2     1372.15     1469.17     45.36 o 
 -11   5   2      273.11      275.84     44.86 o 
  -9   5   2      136.39      181.02     46.56 o 
  -7   5   2      865.65      944.03     33.24 o 
  -5   5   2      340.04      363.54     33.44 o 
  -3   5   2        9.80        9.01     29.73 o 
  -1   5   2      474.47      516.13     34.64 o 
   1   5   2       31.03       72.03     32.61 o 
   3   5   2      571.81      542.11     47.98 o 
   5   5   2        2.19      -41.16     47.08 o 
   7   5   2      159.57      150.13     38.71 o 
   9   5   2     1556.19     1454.68     69.61 o 
  11   5   2     2417.97     2544.67    101.82 o 
  13   5   2        9.71       30.74     36.69 o 
  15   5   2       36.15        9.69     36.55 o 
  17   5   2      125.44      157.11     58.71 o 
  19   5   2        0.98       73.28    100.86 o 
 -22   6   2      380.06      407.57     62.11 o 
 -20   6   2      995.79      943.84     48.85 o 
 -18   6   2      850.84      853.92     38.26 o 
 -16   6   2     1231.31     1301.04     38.61 o 
 -14   6   2     1791.81     1764.21     51.72 o 
 -12   6   2     2226.46     2113.16     57.40 o 
 -10   6   2     4256.04     4038.77    151.20 o 
  -8   6   2     1179.18     1278.96     42.40 o 
  -6   6   2     3847.70     3922.78     85.37 o 
  -4   6   2     1953.18     2038.17     49.41 o 
  -2   6   2     2130.60     2247.91     69.60 o 
   0   6   2     5108.11     4956.24    179.04 o 
   2   6   2     1064.36     1084.54     34.60 o 
   4   6   2     1777.44     2019.78     51.49 o 
   6   6   2      961.27     1000.65     32.00 o 
   8   6   2      845.10      908.58     42.53 o 
  10   6   2     1371.79     1395.11     60.57 o 
  12   6   2     1582.33     1602.70     39.57 o 
  14   6   2     2669.83     2503.66     38.30 o 
  16   6   2     2194.72     2004.76     52.03 o 
  18   6   2      894.43      787.12     90.99 o 
 -19   7   2       29.94       -4.81     73.61 o 
 -17   7   2        4.59       21.92     37.04 o 
 -15   7   2      218.54      243.24     72.82 o 
 -13   7   2        0.08      -33.67     36.22 o 
 -11   7   2       23.46       15.64     30.37 o 
  -9   7   2      424.77      464.22     41.72 o 
  -7   7   2      690.47      678.57     36.80 o 
  -5   7   2      230.56      186.41     37.21 o 
  -3   7   2       15.89       51.62     36.71 o 
  -1   7   2       50.10       52.25     41.94 o 
   1   7   2     1060.95     1045.94     45.79 o 
   3   7   2      610.09      622.50     36.12 o 
   5   7   2       69.46       69.68     34.28 o 
   7   7   2      128.12      173.11     39.62 o 
   9   7   2      572.77      416.82     29.00 o 
  11   7   2        0.63       -1.18     51.63 o 
  13   7   2       71.78       38.66     37.64 o 
  15   7   2       10.67      -25.42     77.10 o 
 -18   8   2      393.24      411.13     45.22 o 
 -16   8   2      264.51      282.77     32.88 o 
 -14   8   2      684.32      716.60     42.65 o 
 -12   8   2      477.15      538.83     54.56 o 
 -10   8   2      298.56      316.22     51.89 o 
  -8   8   2     4884.14     4610.05    101.55 o 
  -6   8   2     6310.15     6556.97     80.64 o 
  -4   8   2     1499.86     1708.07     46.96 o 
  -2   8   2      485.50      490.08     45.47 o 
   0   8   2      929.05      981.78     36.35 o 
   2   8   2     2601.88     2442.36     76.54 o 
   4   8   2       49.87       32.83     48.13 o 
   6   8   2      313.73      244.81     35.01 o 
   8   8   2      934.80      957.40     62.50 o 
  10   8   2      992.26      923.21     37.12 o 
  12   8   2     1162.76     1162.60     42.77 o 
  14   8   2      949.58      995.87     46.93 o 
 -15   9   2       16.08       18.89     46.73 o 
 -13   9   2      222.72      178.78     48.25 o 
 -11   9   2        0.11       57.76     49.08 o 
  -9   9   2      312.49      236.22     43.35 o 
  -7   9   2       29.72       14.58     43.81 o 
  -5   9   2      109.00       84.33     39.30 o 
  -3   9   2      170.27      173.15     58.74 o 
  -1   9   2        8.87       41.40     57.91 o 
   1   9   2       67.77        9.81     44.48 o 
   3   9   2        3.42        0.39     43.33 o 
   5   9   2       26.81       36.21     39.74 o 
   7   9   2       59.36       51.21     38.05 o 
   9   9   2       34.44       10.95     40.17 o 
  11   9   2       75.31       80.30     69.63 o 
 -12  10   2      892.38      829.05     54.97 o 
 -10  10   2      604.92      542.76     66.70 o 
  -8  10   2     1466.38     1386.07     52.56 o 
  -6  10   2     1535.68     1542.50     52.67 o 
  -4  10   2      479.15      512.08     51.97 o 
  -2  10   2      103.93       19.14     77.90 o 
   0  10   2      498.92      496.99     63.33 o 
   2  10   2      651.55      661.85     49.72 o 
   4  10   2      266.85      262.94     48.55 o 
   6  10   2      404.22      431.41     55.48 o 
   8  10   2       10.72       83.45     52.62 o 
  -5  11   2       12.94      -54.25     66.41 o 
  -3  11   2        0.24       71.66    204.58 o 
  -1  11   2       65.00       29.48     81.25 o 
   1  11   2        0.23       24.53     65.29 o 
 -25   1   3     1245.69     1201.65     47.19 o 
 -23   1   3     1954.63     1928.00     89.60 o 
 -21   1   3     1067.60     1076.46     43.98 o 
 -19   1   3     2686.55     2800.18     51.50 o 
 -17   1   3     9350.33     9476.78    256.90 o 
 -15   1   3     5004.05     4742.17    155.90 o 
 -13   1   3     4792.67     4922.21    134.59 o 
 -11   1   3     1490.91     1444.81     40.19 o 
  -9   1   3     4580.23     4467.52     87.95 o 
  -7   1   3     5937.05     4743.70     57.88 o 
  -3   1   3      437.22      399.29     37.79 o 
  -1   1   3     5515.27     4390.96     94.70 o 
   1   1   3      999.64      864.45     35.99 o 
   5   1   3    42430.47    45361.11    702.38 o 
   7   1   3    14454.73    14869.27    144.02 o 
   9   1   3     2745.05     2786.07     54.60 o 
  11   1   3      657.43      648.81     29.64 o 
  13   1   3     1761.67     1769.05     48.95 o 
  15   1   3     1605.08     1623.62     40.68 o 
  17   1   3      342.34      391.95     36.94 o 
  19   1   3       12.51       95.70     56.40 o 
 -26   2   3      889.92      666.05     62.43 o 
 -24   2   3      203.81      308.27     55.68 o 
 -22   2   3      104.13       24.97     49.56 o 
 -20   2   3     1183.55     1323.22     39.96 o 
 -18   2   3      831.54      885.59     42.22 o 
 -16   2   3       64.93       72.13     30.69 o 
 -14   2   3        0.00       11.39     22.50 o 
 -12   2   3     3076.97     3359.37     39.07 o 
 -10   2   3      860.98      983.04     46.19 o 
  -8   2   3       10.49      -22.20     58.50 o 
  -6   2   3       99.80      101.19     33.02 o 
  -4   2   3     9597.27     7836.91    171.11 o 
  -2   2   3      419.43      291.79     25.75 o 
   0   2   3       21.25        8.67     24.42 o 
   2   2   3       70.51      114.29     37.28 o 
   4   2   3        7.97      -12.88     33.65 o 
   6   2   3     5325.35     5579.99     44.78 o 
   8   2   3     1067.48     1023.91     42.00 o 
  10   2   3     1511.92     1553.10     31.57 o 
  12   2   3     2488.22     2718.66    109.83 o 
  14   2   3      223.72      288.38     35.78 o 
  16   2   3       39.48       40.25     33.95 o 
  18   2   3      333.32      320.79     54.48 o 
  20   2   3       28.93      -38.37     69.44 o 
 -25   3   3       18.83       44.30     61.59 o 
 -23   3   3     1802.99     1712.31     95.86 o 
 -21   3   3     2512.49     2633.75     72.03 o 
 -19   3   3     5454.75     5793.89     48.31 o 
 -17   3   3     6129.82     6319.07     44.80 o 
 -15   3   3     3081.41     3362.01     73.08 o 
 -13   3   3     2751.85     2609.84     84.71 o 
 -11   3   3     2220.31     1891.85     70.09 o 
  -9   3   3     3939.71     3946.35     55.65 o 
  -7   3   3     5799.71     5387.75     70.53 o 
  -5   3   3     5041.63     4745.34     75.54 o 
  -3   3   3     5499.36     5521.02     64.81 o 
  -1   3   3      631.66      550.11     40.72 o 
   1   3   3    15130.60    15624.02    301.49 o 
   3   3   3     2027.80     1565.64     35.23 o 
   5   3   3     9848.40     9283.13    126.07 o 
   7   3   3     4167.73     3991.61    103.11 o 
   9   3   3     8346.22     9340.74     51.92 o 
  11   3   3      795.37      884.19     31.20 o 
  13   3   3     1533.00     1740.53     74.31 o 
  15   3   3     2842.61     2936.05     37.89 o 
  17   3   3      777.28      785.79     43.37 o 
  19   3   3      504.81      396.13     47.33 o 
 -24   4   3        5.56       28.24     53.72 o 
 -22   4   3       79.69       15.16     41.24 o 
 -20   4   3      626.06      577.03     44.26 o 
 -18   4   3        5.66      -34.56     34.56 o 
 -16   4   3      938.73     1027.44     35.65 o 
 -14   4   3      373.34      407.73     46.05 o 
 -12   4   3      228.06      402.69     50.69 o 
 -10   4   3      752.16      827.25     41.29 o 
  -8   4   3     3340.93     3650.35    103.54 o 
  -6   4   3     1192.84     1312.13     39.95 o 
  -4   4   3     4602.97     4859.88     90.47 o 
  -2   4   3       11.43       36.15     28.27 o 
   0   4   3     8234.48     8748.48    164.10 o 
   2   4   3       68.97       60.13     40.14 o 
   4   4   3      499.66      566.78     40.27 o 
   6   4   3     1155.74     1261.89     34.84 o 
   8   4   3     3626.38     3668.49     77.51 o 
  10   4   3      327.54      335.12     34.24 o 
  12   4   3      132.13      185.40     39.32 o 
  14   4   3        0.04      -21.70     38.37 o 
  16   4   3       36.48        3.38     57.13 o 
  18   4   3       42.30       13.48     80.27 o 
 -23   5   3      654.53      744.32     90.74 o 
 -21   5   3      564.40      589.82     42.31 o 
 -19   5   3     2229.51     2289.95     64.09 o 
 -17   5   3      333.62      346.96     38.12 o 
 -15   5   3      112.98      156.65     50.36 o 
 -13   5   3     2531.04     2604.42    164.00 o 
 -11   5   3     2560.37     2936.97     53.75 o 
  -9   5   3     8564.03     9050.99    254.42 o 
  -7   5   3     4839.78     4054.90    170.01 o 
  -5   5   3     7368.45     6894.30    219.03 o 
  -3   5   3     1942.27     1812.30     35.36 o 
  -1   5   3      963.82      874.10     35.19 o 
   1   5   3    11057.13    10841.45    243.29 o 
   3   5   3     5773.25     5762.22     38.74 o 
   5   5   3     6863.14     7057.05     74.70 o 
   7   5   3      111.71      150.15     35.12 o 
   9   5   3     2303.38     2357.04     31.35 o 
  11   5   3     1223.79     1305.38     40.50 o 
  13   5   3      487.59      562.33     39.52 o 
  15   5   3      392.15      302.35     32.86 o 
  17   5   3      441.75      479.81     56.15 o 
 -22   6   3        1.00       19.66     60.47 o 
 -20   6   3       31.69        6.26     40.26 o 
 -18   6   3      633.37      604.03     33.03 o 
 -16   6   3      926.39      828.44    111.10 o 
 -14   6   3       10.98       -4.43     56.88 o 
 -12   6   3      282.38      239.62     28.21 o 
 -10   6   3     2889.30     2991.36     58.32 o 
  -8   6   3        0.18      -29.20     37.68 o 
  -6   6   3       56.29       81.41     38.43 o 
  -4   6   3      635.09      692.74     43.80 o 
  -2   6   3      460.13      426.94     40.36 o 
   0   6   3        0.69      -19.16     40.44 o 
   2   6   3      112.91      120.43     37.41 o 
   4   6   3      251.62      285.78     38.97 o 
   6   6   3        2.30       27.31     35.27 o 
   8   6   3       18.78        2.75     35.72 o 
  10   6   3      613.70      573.85     35.72 o 
  12   6   3      140.23       89.65     42.60 o 
  14   6   3       53.52      -31.68     41.40 o 
  16   6   3        1.18       12.66     80.25 o 
 -21   7   3      708.94      632.74     52.91 o 
 -19   7   3      739.58      780.09     48.14 o 
 -17   7   3      973.78      952.45     43.70 o 
 -15   7   3      357.49      454.76     48.42 o 
 -13   7   3      838.29      930.60     39.39 o 
 -11   7   3      425.05      458.24     35.56 o 
  -9   7   3     7505.21     7361.22     55.28 o 
  -7   7   3     2559.49     2536.91     47.95 o 
  -5   7   3     1938.54     1868.49     78.77 o 
  -3   7   3      858.80      868.41     50.43 o 
  -1   7   3     4593.67     4689.60     45.58 o 
   1   7   3      441.21      373.04     28.04 o 
   3   7   3       10.92       15.78     33.57 o 
   5   7   3     1044.54     1169.86     38.17 o 
   7   7   3     2169.36     2221.80     42.70 o 
   9   7   3     2389.83     2393.07     46.13 o 
  11   7   3      672.00      700.41     37.08 o 
  13   7   3      602.04      579.48     63.26 o 
  15   7   3      470.53      506.52     77.48 o 
 -18   8   3       39.06      -45.83     45.83 o 
 -16   8   3        8.31       43.38     44.47 o 
 -14   8   3       60.83       68.79     41.20 o 
 -12   8   3      101.63      168.00     43.91 o 
 -10   8   3       14.59      -21.85     37.82 o 
  -8   8   3       14.02       46.43     40.62 o 
  -6   8   3      181.34      190.37     40.96 o 
  -4   8   3     1957.76     2273.00     63.68 o 
  -2   8   3      581.79      616.93    110.64 o 
   0   8   3      408.57      489.66     31.87 o 
   2   8   3     1782.73     1706.27     42.72 o 
   4   8   3       34.56       65.99     33.43 o 
   6   8   3        0.34       33.81     43.68 o 
   8   8   3       19.97       20.44     35.49 o 
  10   8   3      135.61       92.82     37.35 o 
  12   8   3       19.77      -18.10     58.04 o 
 -15   9   3      114.74       96.27     76.48 o 
 -13   9   3      212.77      259.22     49.78 o 
 -11   9   3      162.42      306.53     44.84 o 
  -9   9   3     1732.58     1720.97    104.31 o 
  -7   9   3     1681.81     1657.19     48.15 o 
  -5   9   3     1794.59     1845.31     62.54 o 
  -3   9   3     2102.38     2215.92     63.39 o 
  -1   9   3     2683.29     2598.42    159.41 o 
   1   9   3     1673.78     1726.71     76.79 o 
   3   9   3      353.05      453.86     38.75 o 
   5   9   3      458.37      441.45     42.74 o 
   7   9   3        6.00      -28.49     42.70 o 
   9   9   3       30.34      -37.42     40.41 o 
  11   9   3      679.52      734.90     99.35 o 
 -12  10   3       52.14       89.66     53.40 o 
 -10  10   3       29.66      102.04     51.99 o 
  -8  10   3      151.33       52.94     48.88 o 
  -6  10   3        2.30       53.46    131.74 o 
  -4  10   3        1.97       56.80     61.81 o 
  -2  10   3        2.99       28.63    134.22 o 
   0  10   3       14.59        0.46     61.95 o 
   2  10   3       13.75      114.90     49.96 o 
   4  10   3       62.90       76.34     49.17 o 
   6  10   3       34.55       24.76     45.20 o 
  -5  11   3       33.66       60.27     56.90 o 
  -3  11   3      435.83      458.41    107.87 o 
  -1  11   3      725.15      625.43     67.12 o 
 -26   0   4      557.74      553.96     55.75 o 
 -24   0   4     1396.38     1305.43     53.49 o 
 -22   0   4      456.66      431.30     43.46 o 
 -20   0   4     1521.94     1714.27     69.36 o 
 -18   0   4      463.12      578.91     58.90 o 
 -16   0   4     5383.29     6218.00     78.16 o 
 -14   0   4    41215.46    43483.43    149.64 o 
 -12   0   4     5320.49     4836.01     73.59 o 
 -10   0   4     1331.11     1046.75     61.21 o 
  -4   0   4    10230.03     8605.35    126.85 o 
  -2   0   4    18476.66    16402.53    161.60 o 
   0   0   4       45.54       78.46     36.68 o 
   2   0   4    16213.48    15621.76    869.75 o 
   4   0   4    13331.47    13408.17    543.64 o 
   6   0   4     3207.68     3238.50     49.95 o 
   8   0   4     6143.68     5955.03     53.78 o 
  10   0   4     2144.15     2438.94    109.47 o 
  12   0   4     2695.67     2631.70    160.16 o 
  14   0   4     1823.52     1797.41     43.13 o 
  16   0   4     1025.91     1032.78     54.97 o 
  18   0   4        8.78      -48.22     55.37 o 
 -27   1   4      728.51      719.44     62.13 o 
 -25   1   4        0.40      -11.84     66.81 o 
 -23   1   4      176.88      204.34     49.24 o 
 -21   1   4      773.51      729.17     56.83 o 
 -19   1   4      131.51      157.63     31.85 o 
 -17   1   4      752.22      852.58     84.33 o 
 -15   1   4      571.42      655.91     53.21 o 
 -13   1   4     1018.49     1072.72     46.12 o 
 -11   1   4      946.49     1027.60     47.66 o 
  -9   1   4     3232.51     3574.88     66.06 o 
  -7   1   4     1436.76     1251.43     58.67 o 
  -5   1   4    20439.69    17137.62    129.25 o 
  -3   1   4    13968.08    11253.49    266.06 o 
  -1   1   4    11927.93     9943.41    291.45 o 
   1   1   4    26607.27    27515.45    285.23 o 
   3   1   4    11476.70    12826.31     63.79 o 
   5   1   4     3361.76     3594.13     45.13 o 
   7   1   4     1443.75     1434.99     32.37 o 
   9   1   4       44.28       27.68     33.00 o 
  11   1   4        2.13      -10.28     27.09 o 
  13   1   4      180.64      150.28     30.71 o 
  15   1   4       18.89        1.97     42.18 o 
  17   1   4       39.64        8.49     49.09 o 
  19   1   4      108.47       48.85     46.20 o 
 -26   2   4       28.30       -6.05    119.67 o 
 -24   2   4     1838.36     1792.46     56.60 o 
 -22   2   4      289.69      337.94     47.99 o 
 -20   2   4     4357.42     4433.65     42.13 o 
 -18   2   4     6933.47     7407.62     82.46 o 
 -16   2   4     5803.76     6227.39     43.32 o 
 -14   2   4    12929.72    13071.30    134.24 o 
 -12   2   4    10092.43     9741.58    381.65 o 
 -10   2   4     5632.23     5572.78     61.51 o 
  -8   2   4      519.76      431.59     48.22 o 
  -6   2   4     2779.30     2636.47     53.10 o 
  -4   2   4     3446.22     2540.71     45.53 o 
  -2   2   4     3856.78     2865.20     99.16 o 
   0   2   4      236.68      202.58     34.61 o 
   2   2   4       50.06      111.94     29.39 o 
   4   2   4     2278.05     2248.73     39.54 o 
   6   2   4    10076.19     9811.58    312.50 o 
   8   2   4    23668.83    26082.61    257.28 o 
  10   2   4     2898.96     3058.26     79.73 o 
  12   2   4     5600.40     6208.03     49.77 o 
  14   2   4     1444.96     1368.71     31.23 o 
  16   2   4      187.09      214.12     42.13 o 
  18   2   4      330.64      329.52     83.34 o 
 -25   3   4      175.62      162.12     44.85 o 
 -23   3   4       34.79       68.34     34.61 o 
 -21   3   4      328.23      333.27     36.81 o 
 -19   3   4       30.19       28.28     35.73 o 
 -17   3   4      153.76       98.90     30.15 o 
 -15   3   4      131.62      106.80     46.73 o 
 -13   3   4     1123.60     1104.71     41.83 o 
 -11   3   4      719.09      752.99     42.33 o 
  -9   3   4      215.09      220.23     49.42 o 
  -7   3   4     2401.35     2388.26     42.76 o 
  -5   3   4     2720.35     3064.90     54.03 o 
  -3   3   4      280.16      276.18     39.38 o 
  -1   3   4     2321.73     2806.00     52.47 o 
   1   3   4     2579.03     3135.73     78.32 o 
   3   3   4       19.54      -24.41     34.16 o 
   5   3   4     1458.73     1514.30     60.08 o 
   7   3   4     2462.96     2536.21    106.25 o 
   9   3   4      705.07      705.19     34.33 o 
  11   3   4      119.75       76.32     31.98 o 
  13   3   4       87.67       81.17     33.74 o 
  15   3   4        5.22      -51.78     66.11 o 
  17   3   4       67.33        6.49     47.82 o 
 -24   4   4      743.75      792.09     80.50 o 
 -22   4   4      546.13      574.89     37.90 o 
 -20   4   4     1486.39     1476.75     39.33 o 
 -18   4   4      185.44      154.69     35.96 o 
 -16   4   4     5171.63     5002.94    345.04 o 
 -14   4   4      374.76      331.56     46.35 o 
 -12   4   4     3825.17     3412.11    378.68 o 
 -10   4   4     2867.22     2600.35     48.87 o 
  -8   4   4    12516.26    12836.80     61.49 o 
  -6   4   4     8083.34     8883.42    219.86 o 
  -4   4   4     7468.65     7300.09    199.22 o 
  -2   4   4     1094.68      673.52     35.00 o 
   0   4   4    16903.86    17577.04    100.00 o 
   2   4   4     1268.31     1202.33     30.37 o 
   4   4   4     8959.75     9026.52     50.09 o 
   6   4   4     2201.68     2552.98     41.80 o 
   8   4   4     3675.01     3724.89     86.94 o 
  10   4   4     2232.82     2285.94     89.24 o 
  12   4   4      518.80      511.25     37.58 o 
  14   4   4      540.96      553.91     64.36 o 
  16   4   4       42.25       -6.96     47.85 o 
  18   4   4      464.86      461.26     62.53 o 
 -23   5   4       50.29       -5.67     36.92 o 
 -21   5   4       95.62       57.46     31.41 o 
 -19   5   4       12.73       15.56     60.21 o 
 -17   5   4     1232.79     1376.17     67.10 o 
 -15   5   4     3804.77     3852.40     51.16 o 
 -13   5   4     2816.30     2915.63     51.82 o 
 -11   5   4      639.46      719.52     42.37 o 
  -9   5   4      173.82      187.63     36.94 o 
  -7   5   4      116.86      110.97     31.52 o 
  -5   5   4       89.13       65.20     32.80 o 
  -3   5   4      283.11      273.39     30.94 o 
  -1   5   4      996.50     1045.24     36.40 o 
   1   5   4      860.83      882.69     47.14 o 
   3   5   4      511.19      791.78    286.30 o 
   5   5   4     1868.71     1896.33     34.98 o 
   7   5   4      530.84      451.79     38.04 o 
   9   5   4     1302.90     1286.82     37.73 o 
  11   5   4      198.21      238.94     44.42 o 
  13   5   4        4.56       74.42     33.57 o 
  15   5   4      367.93      495.21     47.93 o 
  17   5   4      232.81      174.95     45.36 o 
 -22   6   4      974.77      874.34     83.54 o 
 -20   6   4     1473.81     1472.89     78.57 o 
 -18   6   4     2499.63     2585.43     59.11 o 
 -16   6   4      954.15      995.34     49.21 o 
 -14   6   4     1790.53     1881.16    149.45 o 
 -12   6   4     1213.38     1216.48     36.45 o 
 -10   6   4     2498.50     2608.01     42.13 o 
  -8   6   4     1854.51     2119.24     42.55 o 
  -6   6   4      493.72      556.29     39.55 o 
  -4   6   4     2434.20     2625.52     45.48 o 
  -2   6   4     9191.80     9291.87    234.14 o 
   0   6   4     3579.92     3800.39    108.24 o 
   2   6   4     2962.53     2940.06     42.72 o 
   4   6   4       10.90       51.39     33.86 o 
   6   6   4      594.10      605.77     41.13 o 
   8   6   4     1744.21     1606.47     89.43 o 
  10   6   4     1846.42     1898.55     62.19 o 
  12   6   4     1670.23     1612.16     63.64 o 
  14   6   4      334.03      336.05     47.28 o 
  16   6   4     1061.67      854.88     63.99 o 
 -21   7   4      129.89       59.18     79.76 o 
 -19   7   4        9.82       26.04     44.83 o 
 -17   7   4        0.14      -41.17     41.17 o 
 -15   7   4       34.67       75.02     41.55 o 
 -13   7   4      137.32       68.42     33.05 o 
 -11   7   4      129.91      125.68     35.76 o 
  -9   7   4      724.99      734.18     36.11 o 
  -7   7   4     3098.19     2866.10    104.84 o 
  -5   7   4        3.01       21.97     38.39 o 
  -3   7   4       26.99       80.37     37.33 o 
  -1   7   4     1539.43     1408.09     38.67 o 
   1   7   4     1370.60     1309.03     37.18 o 
   3   7   4       79.95       84.30     40.56 o 
   5   7   4      645.91      622.66     40.05 o 
   7   7   4     1102.39      989.65     31.75 o 
   9   7   4        3.66       27.66     32.61 o 
  11   7   4        6.34      -23.51     48.13 o 
  13   7   4        1.15       26.85     52.48 o 
 -20   8   4      402.22      410.34     85.51 o 
 -18   8   4      584.48      647.70    106.10 o 
 -16   8   4      445.93      473.31     49.48 o 
 -14   8   4      318.85      347.74     42.79 o 
 -12   8   4       71.40      111.26     44.41 o 
 -10   8   4     2450.93     2380.26     49.28 o 
  -8   8   4      246.15      303.49     52.84 o 
  -6   8   4     3022.66     2922.15     42.43 o 
  -4   8   4     2052.15     2237.47     60.10 o 
  -2   8   4     6181.19     5841.32     92.41 o 
   0   8   4     1544.57     1525.01     81.88 o 
   2   8   4      676.39      732.54     39.77 o 
   4   8   4      573.64      640.72     58.45 o 
   6   8   4      417.14      466.89     42.03 o 
   8   8   4      273.80      242.87     36.09 o 
  10   8   4      867.61      853.65     37.56 o 
  12   8   4      235.67      238.76     45.12 o 
 -17   9   4       52.57       29.58     52.47 o 
 -15   9   4      110.07      113.90     42.11 o 
 -13   9   4       59.16       24.00     48.76 o 
 -11   9   4       31.07       73.24     41.78 o 
  -9   9   4        1.71      -26.18     42.87 o 
  -7   9   4      191.24      184.37     40.40 o 
  -5   9   4        3.51      -56.35     57.18 o 
  -3   9   4       13.39       14.59     62.85 o 
  -1   9   4       77.90       47.00     38.78 o 
   1   9   4        4.56       14.97     45.02 o 
   3   9   4       58.72      -31.25     44.45 o 
   5   9   4       82.56        9.23     51.69 o 
   7   9   4       97.16       93.05     42.55 o 
   9   9   4       63.50      -25.49     62.68 o 
 -12  10   4      443.96      413.76     54.68 o 
 -10  10   4      792.03      717.92     80.89 o 
  -8  10   4     1347.68     1416.06    120.49 o 
  -6  10   4      445.41      366.25     52.29 o 
  -4  10   4      726.54      644.96     64.20 o 
  -2  10   4      378.33      382.79     92.76 o 
   0  10   4      448.97      429.08     47.91 o 
   2  10   4      841.57      750.88     49.03 o 
   4  10   4     1224.05     1023.20     49.95 o 
   6  10   4      117.20      138.61     48.08 o 
  -5  11   4        0.06       43.74     61.78 o 
  -3  11   4       20.19       -7.09     54.24 o 
 -27   1   5     1063.15     1072.92     64.87 o 
 -25   1   5      504.61      503.24     50.38 o 
 -23   1   5      415.77      418.91     35.70 o 
 -21   1   5      677.92      688.09     45.73 o 
 -19   1   5     1980.71     2020.60     44.06 o 
 -17   1   5     2654.07     2761.52     56.03 o 
 -15   1   5    16524.85    17220.50    463.10 o 
 -13   1   5     5425.92     5348.30     44.34 o 
 -11   1   5    10336.37    10081.61     89.04 o 
  -9   1   5    12060.28    11826.43    117.15 o 
  -5   1   5     1161.82     1030.74     37.24 o 
  -3   1   5       19.64       27.21     24.64 o 
  -1   1   5     1926.05     1713.23     42.44 o 
   1   1   5    12281.99    12519.34    357.52 o 
   3   1   5     2500.54     2337.48     35.89 o 
   5   1   5     6936.60     6657.70    102.57 o 
   7   1   5     5018.04     5160.66    111.67 o 
   9   1   5     2461.35     2726.18     37.77 o 
  11   1   5     3649.98     3903.91     96.60 o 
  13   1   5     3362.86     3140.03    115.08 o 
  15   1   5     1085.08     1072.85     38.51 o 
  17   1   5      108.86      130.68     47.63 o 
 -26   2   5      300.31      302.35     39.09 o 
 -24   2   5     1661.78     1656.68    130.17 o 
 -22   2   5      183.10      196.63     57.82 o 
 -20   2   5       22.60       29.59     37.26 o 
 -18   2   5        9.67       17.66     30.24 o 
 -16   2   5        4.93       60.62     37.22 o 
 -14   2   5     2070.12     2166.03     41.41 o 
 -12   2   5     1149.38     1178.03     46.02 o 
 -10   2   5       10.02       20.72     42.95 o 
  -8   2   5        0.39       -4.57     45.32 o 
  -6   2   5     1402.76     1325.84    139.40 o 
  -4   2   5        0.12       -7.43     48.29 o 
  -2   2   5      239.91      229.90     41.28 o 
   0   2   5      537.82      587.06     36.07 o 
   2   2   5        8.76       37.60     28.21 o 
   4   2   5     2193.31     2174.24     33.43 o 
   6   2   5      253.67      228.38     30.40 o 
   8   2   5      356.82      354.05     29.02 o 
  10   2   5     2368.49     2404.85     47.91 o 
  12   2   5      396.42      333.76     39.15 o 
  14   2   5       29.15       58.61     45.54 o 
  16   2   5       68.78      119.77     48.24 o 
  18   2   5      399.34      380.83     49.65 o 
 -27   3   5      772.71      647.47     62.29 o 
 -25   3   5      281.67      225.88    124.61 o 
 -23   3   5      352.61      337.34     34.77 o 
 -21   3   5     2601.22     2922.37    108.42 o 
 -19   3   5     7055.85     7723.98     99.37 o 
 -17   3   5    15912.02    16388.46    242.80 o 
 -15   3   5     2080.30     2063.97     52.48 o 
 -13   3   5     2294.28     2363.25     72.96 o 
 -11   3   5       49.98        7.33     39.12 o 
  -9   3   5     6324.90     6058.93    268.13 o 
  -7   3   5     4838.14     4552.40     54.94 o 
  -5   3   5    17205.13    16966.07    375.11 o 
  -3   3   5     4188.82     4349.11    111.30 o 
  -1   3   5     4124.16     4263.78     47.88 o 
   1   3   5     1449.53     1168.75     34.41 o 
   3   3   5     4861.70     4630.34     39.81 o 
   5   3   5      909.44      922.93     39.65 o 
   7   3   5     2190.28     2211.40     40.49 o 
   9   3   5     1772.89     1737.09     32.67 o 
  11   3   5     8790.85     8901.36    307.91 o 
  13   3   5     3836.91     4158.16     50.02 o 
  15   3   5      688.97      795.08     49.96 o 
  17   3   5       94.22       40.98     45.73 o 
 -26   4   5        5.21      -15.65     50.08 o 
 -24   4   5        1.56      -61.84     61.84 o 
 -22   4   5      141.70      182.04     57.36 o 
 -20   4   5      851.73      914.01     53.31 o 
 -18   4   5        3.72      -19.42     33.65 o 
 -16   4   5       16.82       53.55     44.47 o 
 -14   4   5       29.04       69.94     46.38 o 
 -12   4   5       56.49       42.49     37.52 o 
 -10   4   5      665.65      674.46     28.65 o 
  -8   4   5     4322.11     4668.05    156.12 o 
  -6   4   5     1815.20     1821.17    107.56 o 
  -4   4   5      411.66      377.76     32.39 o 
  -2   4   5      987.88     1047.60     37.40 o 
   0   4   5      305.30      424.41     34.18 o 
   2   4   5      365.52      423.41     29.75 o 
   4   4   5       88.13      122.34     37.72 o 
   6   4   5      461.84      421.57     36.08 o 
   8   4   5       38.72       28.76     27.64 o 
  10   4   5      470.22      447.73     33.27 o 
  12   4   5      391.33      448.40     51.89 o 
  14   4   5      157.34      193.62     38.90 o 
  16   4   5        0.95       19.75     46.31 o 
 -25   5   5     1425.45     1318.17     66.17 o 
 -23   5   5      548.87      633.34     41.26 o 
 -21   5   5     2005.87     2156.94    100.81 o 
 -19   5   5       41.92       61.83     36.43 o 
 -17   5   5     2157.64     2302.62     53.80 o 
 -15   5   5     1200.98     1096.93     48.62 o 
 -13   5   5     2587.36     2563.08     51.53 o 
 -11   5   5     2448.92     2248.25     59.09 o 
  -9   5   5     3072.46     2897.54    156.54 o 
  -7   5   5     9729.73     9552.45    243.25 o 
  -5   5   5     3576.17     3509.03     42.62 o 
  -3   5   5     3159.71     3086.10     56.58 o 
  -1   5   5     1732.39     1631.35     50.43 o 
   1   5   5     5996.93     6233.50    161.94 o 
   3   5   5     8228.28     8794.95     54.29 o 
   5   5   5     1173.67     1120.10     37.54 o 
   7   5   5     2426.10     2594.23     55.24 o 
   9   5   5      154.47      128.13     37.84 o 
  11   5   5     1339.11     1470.92     89.83 o 
  13   5   5      124.26      141.53     43.70 o 
  15   5   5      933.22     1053.53     72.51 o 
 -24   6   5       61.77      -26.60     43.85 o 
 -22   6   5      207.60      218.32     52.73 o 
 -20   6   5        1.43       11.41     40.51 o 
 -18   6   5      304.44      399.24     49.64 o 
 -16   6   5        2.09       -6.69     46.51 o 
 -14   6   5      115.54      132.47     51.37 o 
 -12   6   5      566.06      581.15     36.14 o 
 -10   6   5      271.31      312.57     32.89 o 
  -8   6   5      740.02      815.19     42.74 o 
  -6   6   5       11.22      -15.78     40.15 o 
  -4   6   5     1175.51     1182.58     32.76 o 
  -2   6   5      421.93      553.97     41.39 o 
   0   6   5     2547.70     2640.89     39.96 o 
   2   6   5     3209.49     3091.30     55.82 o 
   4   6   5      313.83      300.32     33.21 o 
   6   6   5        9.76      124.66     89.68 o 
   8   6   5       49.06       57.20     34.45 o 
  10   6   5       42.28      -14.35     53.66 o 
  12   6   5      170.86      205.94     40.68 o 
  14   6   5      105.78       67.77     45.82 o 
 -21   7   5     1675.47     1723.88     68.16 o 
 -19   7   5     1438.76     1391.51     98.31 o 
 -17   7   5      574.98      561.69     45.23 o 
 -15   7   5      758.60      763.68     35.29 o 
 -13   7   5      651.48      664.79     39.95 o 
 -11   7   5     6788.33     6952.43    189.65 o 
  -9   7   5      274.13      262.77     36.34 o 
  -7   7   5     1079.01     1104.77     42.82 o 
  -5   7   5       17.34        9.38     51.40 o 
  -3   7   5     6524.08     6428.67    192.98 o 
  -1   7   5     1117.80     1069.50     33.08 o 
   1   7   5     2290.81     2514.35     94.40 o 
   3   7   5      830.28      869.17     36.34 o 
   5   7   5     1281.76     1213.29     34.61 o 
   7   7   5     1615.73     1708.26     40.42 o 
   9   7   5      528.08      581.56     43.80 o 
  11   7   5      910.55      905.79     90.36 o 
  13   7   5      107.33      104.42     52.06 o 
 -20   8   5       57.80      178.75     63.97 o 
 -18   8   5       25.22      124.60     46.81 o 
 -16   8   5       91.37       66.96     42.56 o 
 -14   8   5        6.50       29.47     44.94 o 
 -12   8   5       66.31       59.23     48.03 o 
 -10   8   5        0.28       39.60     39.86 o 
  -8   8   5        0.52       51.78     39.99 o 
  -6   8   5      461.56      660.79     58.68 o 
  -4   8   5      130.98       90.46     57.15 o 
  -2   8   5       57.03       68.70     33.33 o 
   0   8   5       61.77       48.29     32.04 o 
   2   8   5       27.29       -8.95     34.31 o 
   4   8   5        3.58       66.07     38.15 o 
   6   8   5       57.67      115.75     30.86 o 
   8   8   5       24.99       51.55     41.41 o 
  10   8   5        3.05       45.49     40.12 o 
 -17   9   5      286.29      146.58     57.39 o 
 -15   9   5      246.15      318.89     48.09 o 
 -13   9   5      300.62      427.80     49.77 o 
 -11   9   5      403.50      385.80     42.94 o 
  -9   9   5      135.28      191.80     45.55 o 
  -7   9   5      671.36      731.86     57.88 o 
  -5   9   5     2058.95     2105.82     62.29 o 
  -3   9   5     4294.09     4177.04    301.11 o 
  -1   9   5     1985.02     1959.18     38.06 o 
   1   9   5      859.83      876.94     44.07 o 
   3   9   5      459.83      559.45     55.26 o 
   5   9   5      265.74      242.39     38.79 o 
   7   9   5      635.08      599.01     59.87 o 
 -14  10   5        0.33       17.85     51.99 o 
 -12  10   5      104.10      155.61     54.28 o 
 -10  10   5      171.40      172.18     47.31 o 
  -8  10   5        0.04       13.80     64.46 o 
  -6  10   5       35.69      132.83     57.28 o 
  -4  10   5       22.33       13.47     64.18 o 
  -2  10   5        9.93      137.05    107.54 o 
   0  10   5       11.74       59.80     59.57 o 
   2  10   5        3.32      -46.63     46.63 o 
   4  10   5      277.46      234.62     46.67 o 
 -28   0   6      585.24      711.93     87.30 o 
 -26   0   6      545.70      717.91     80.19 o 
 -24   0   6     1372.25     1443.20     73.12 o 
 -22   0   6     1769.78     2019.24     68.13 o 
 -20   0   6      141.43      156.65     38.09 o 
 -18   0   6     2072.62     2136.20     64.93 o 
 -16   0   6      896.98      892.31     38.47 o 
 -14   0   6     4518.09     4940.77     70.25 o 
 -12   0   6    13136.71    12266.82     90.73 o 
  -6   0   6     9711.18     8014.57    106.60 o 
  -2   0   6    10663.47    10946.01    124.52 o 
   0   0   6    19065.66    18401.94    827.47 o 
   2   0   6      278.60      243.68     63.82 o 
   4   0   6      920.55      821.11     41.86 o 
   6   0   6     3219.91     3511.34     55.59 o 
   8   0   6     1065.10     1073.69     47.52 o 
  10   0   6     2890.56     3053.27     57.20 o 
  12   0   6     1252.22     1108.04     49.65 o 
  14   0   6     1316.19     1353.67     76.49 o 
  16   0   6     1000.88      923.48    128.24 o 
 -27   1   6      314.75      291.35     39.67 o 
 -25   1   6      224.44      220.33     34.17 o 
 -23   1   6       19.34       42.19     49.98 o 
 -21   1   6        2.72       19.19     37.17 o 
 -19   1   6      701.73      755.10     41.83 o 
 -17   1   6      916.06      924.28     32.59 o 
 -15   1   6      204.66      203.71     35.00 o 
 -13   1   6      138.30      124.78     53.35 o 
 -11   1   6      785.08      926.59     59.00 o 
  -9   1   6     4134.08     4133.78     85.41 o 
  -7   1   6    16978.15    17467.13    132.59 o 
  -5   1   6     1940.61     1933.20     59.64 o 
  -3   1   6      526.15      483.05     32.16 o 
  -1   1   6     6399.48     6642.64    152.02 o 
   1   1   6      964.48     1142.52     33.32 o 
   3   1   6     3092.84     3430.14     35.74 o 
   5   1   6      833.75      825.11     23.02 o 
   7   1   6      378.70      352.53     30.56 o 
   9   1   6     2032.89     2016.63     40.22 o 
  11   1   6        2.26        3.06     61.40 o 
  13   1   6      138.67      159.20     31.59 o 
  15   1   6      220.99      331.48     82.88 o 
  17   1   6       79.36      -46.04     46.04 o 
 -28   2   6     2934.74     2612.22     56.87 o 
 -26   2   6     2060.66     2174.76     84.87 o 
 -24   2   6       85.50       91.15     66.65 o 
 -22   2   6     1521.89     1627.34     47.04 o 
 -20   2   6      848.61      824.63     39.67 o 
 -18   2   6     5868.54     5948.89    193.12 o 
 -16   2   6     8382.60     9331.82     88.80 o 
 -14   2   6    13482.72    11687.96     86.64 o 
 -12   2   6    11511.98    11971.55    103.21 o 
 -10   2   6     5746.94     5663.90     88.61 o 
  -8   2   6     1151.38     1026.57     50.71 o 
  -6   2   6       97.81       16.40     31.93 o 
  -4   2   6     5598.66     5233.96    225.47 o 
  -2   2   6     4689.18     4138.15     85.18 o 
   0   2   6     7832.11     8128.14    173.24 o 
   2   2   6      203.94      195.54     32.72 o 
   4   2   6     2418.99     2426.08     45.65 o 
   6   2   6      850.20      796.63     28.45 o 
   8   2   6     1878.22     2074.51     33.88 o 
  10   2   6    12246.95    11819.07    521.70 o 
  12   2   6     3183.64     3191.72    104.48 o 
  14   2   6     1497.03     1510.30     54.00 o 
  16   2   6      105.67       71.93     54.79 o 
 -27   3   6      102.37      101.98     62.24 o 
 -25   3   6     1126.65     1098.83     58.27 o 
 -23   3   6      948.04      896.41     42.92 o 
 -21   3   6     1930.77     2010.13    130.21 o 
 -19   3   6      352.84      375.45     33.80 o 
 -17   3   6     1949.40     1936.08     50.26 o 
 -15   3   6      521.80      558.06     63.21 o 
 -13   3   6     4491.46     4765.40     54.66 o 
 -11   3   6      144.71      133.70     40.09 o 
  -9   3   6     1041.89     1210.52     43.83 o 
  -7   3   6     1560.53     1598.62     64.61 o 
  -5   3   6       23.46       73.50     54.74 o 
  -3   3   6       63.73       35.22     34.52 o 
  -1   3   6     8226.21     8350.97    521.45 o 
   1   3   6      278.23      331.02     28.36 o 
   3   3   6       16.99       -4.54     25.30 o 
   5   3   6     1417.91     1290.34     35.56 o 
   7   3   6      873.26      856.96     36.27 o 
   9   3   6       18.45       48.29     33.19 o 
  11   3   6      664.02      717.55     38.06 o 
  13   3   6      518.19      494.11     37.82 o 
  15   3   6       42.08      116.39    119.62 o 
 -26   4   6      920.72      905.02     64.24 o 
 -24   4   6     2157.86     2131.77     49.60 o 
 -22   4   6      462.39      560.79     69.74 o 
 -20   4   6      294.31      273.62     38.40 o 
 -18   4   6     1031.56      956.23     43.66 o 
 -16   4   6     2809.85     2599.68    192.86 o 
 -14   4   6    17266.06    18693.33    128.33 o 
 -12   4   6     1245.19     1040.56     45.84 o 
 -10   4   6     1818.15     1809.49     41.31 o 
  -8   4   6     3975.64     3969.79     50.93 o 
  -6   4   6     6762.52     6451.70    253.09 o 
  -4   4   6     6345.90     6085.83     44.42 o 
  -2   4   6     7713.24     7649.18    116.36 o 
   0   4   6     3436.73     3195.40     43.39 o 
   2   4   6     4648.24     4975.34    110.30 o 
   4   4   6     1142.93     1249.92     71.70 o 
   6   4   6     4359.85     4469.54     62.14 o 
   8   4   6     1305.69     1345.26     44.03 o 
  10   4   6      427.94      380.37     42.09 o 
  12   4   6      531.18      515.23     40.92 o 
  14   4   6      803.20      729.95     49.23 o 
 -25   5   6      625.06      659.73     73.42 o 
 -23   5   6       76.15       55.94     36.60 o 
 -21   5   6     1972.58     2084.63     46.11 o 
 -19   5   6      171.28      138.62     37.37 o 
 -17   5   6      830.50      845.49     51.85 o 
 -15   5   6      903.09      903.90     45.08 o 
 -13   5   6      520.49      529.07     36.80 o 
 -11   5   6        0.68       12.31     37.82 o 
  -9   5   6       18.09       19.02     44.95 o 
  -7   5   6     1330.40     1202.11     40.86 o 
  -5   5   6     3049.49     3108.71     59.54 o 
  -3   5   6       81.50      107.05     35.16 o 
  -1   5   6     1125.72     1219.88     53.38 o 
   1   5   6     3900.54     4169.54     82.57 o 
   3   5   6      701.55      669.17     33.68 o 
   5   5   6     1797.99     1641.84     58.11 o 
   7   5   6        0.05       87.53     38.41 o 
   9   5   6       17.69       49.77     37.02 o 
  11   5   6      131.85      163.00     37.09 o 
  13   5   6        2.15       38.40     41.89 o 
 -24   6   6     1176.40     1149.09     47.15 o 
 -22   6   6     1977.11     1938.01     64.16 o 
 -20   6   6     2068.83     2163.60    109.57 o 
 -18   6   6     1262.95     1304.77     48.51 o 
 -16   6   6     3223.04     3331.72     76.72 o 
 -14   6   6      959.48     1019.94     32.59 o 
 -12   6   6     2160.44     2047.79     55.25 o 
 -10   6   6      874.91      820.01     34.75 o 
  -8   6   6      948.99      943.36     45.64 o 
  -6   6   6     3748.24     3939.40     62.35 o 
  -4   6   6     1884.13     1981.91     50.39 o 
  -2   6   6     1669.05     1698.18     72.76 o 
   0   6   6     2343.58     2371.59     49.04 o 
   2   6   6     1887.81     1982.45     31.98 o 
   4   6   6     2485.06     2483.93    114.17 o 
   6   6   6     1116.49     1198.14    106.05 o 
   8   6   6      786.57      738.82     57.99 o 
  10   6   6      938.62      920.78     91.60 o 
  12   6   6      433.56      338.46     40.87 o 
 -23   7   6        1.39       -6.35     50.60 o 
 -21   7   6      158.21      171.53     58.39 o 
 -19   7   6        0.30      -48.04     48.04 o 
 -17   7   6       47.50       25.01     37.72 o 
 -15   7   6      208.51      182.42     41.83 o 
 -13   7   6      147.63      125.26     35.50 o 
 -11   7   6      543.29      505.86     42.10 o 
  -9   7   6       15.22      -19.11     45.46 o 
  -7   7   6        0.24       25.29     44.66 o 
  -5   7   6     4427.90     4429.25    135.09 o 
  -3   7   6       64.29       48.60     33.35 o 
  -1   7   6      542.63      612.03     35.66 o 
   1   7   6     1145.83     1078.93     38.08 o 
   3   7   6       11.52       16.56     35.37 o 
   5   7   6       14.82        2.60     33.96 o 
   7   7   6       13.72      -36.40     36.40 o 
   9   7   6      239.76      176.23     48.40 o 
  11   7   6      101.81       67.27     51.14 o 
 -20   8   6      764.34      797.77     55.49 o 
 -18   8   6     1056.21     1102.05     50.79 o 
 -16   8   6      341.77      439.97     66.44 o 
 -14   8   6     1076.02     1070.09     46.36 o 
 -12   8   6     2004.42     2054.24     54.54 o 
 -10   8   6      109.28      113.17     37.90 o 
  -8   8   6      276.01      296.25     56.13 o 
  -6   8   6      501.84      493.81     57.03 o 
  -4   8   6     5310.36     5264.50    151.74 o 
  -2   8   6     1401.75     1438.21     77.48 o 
   0   8   6     1482.98     1448.58     42.51 o 
   2   8   6     1315.30     1370.65     39.27 o 
   4   8   6      795.84      817.15     42.28 o 
   6   8   6      534.56      620.01     38.76 o 
   8   8   6      765.51      819.50     43.94 o 
  10   8   6      124.64       98.41     98.50 o 
 -17   9   6       25.05       12.57     53.79 o 
 -15   9   6        3.91      -42.39     42.39 o 
 -13   9   6        0.03       10.19     48.88 o 
 -11   9   6        0.02        7.97     38.32 o 
  -9   9   6       21.71       39.90     53.54 o 
  -7   9   6        2.21       75.42     76.11 o 
  -5   9   6        4.81      -34.52     52.03 o 
  -3   9   6       32.11       18.54     40.35 o 
  -1   9   6        0.00       11.13     32.82 o 
   1   9   6      123.16      122.86     43.06 o 
   3   9   6       18.01       20.12     37.91 o 
   5   9   6       97.12       94.44     44.52 o 
   7   9   6      215.52      260.21     40.31 o 
 -14  10   6      266.47      184.77     46.13 o 
 -12  10   6      591.10      672.46     79.52 o 
 -10  10   6      698.70      815.29     80.94 o 
  -8  10   6      295.51      304.33     52.36 o 
  -6  10   6      588.53      614.82     68.49 o 
  -4  10   6      321.30      382.17     63.73 o 
  -2  10   6      222.74      290.76     55.00 o 
   0  10   6      955.18     1073.62    105.82 o 
   2  10   6      404.92      314.48     42.44 o 
 -29   1   7     2196.22     2077.94     65.71 o 
 -27   1   7     1039.59     1063.41     48.12 o 
 -25   1   7      423.04      487.99     41.12 o 
 -23   1   7     1097.51     1244.57     38.42 o 
 -21   1   7     1907.20     1915.55     94.81 o 
 -19   1   7     3666.42     3583.47    100.57 o 
 -17   1   7     2037.98     2031.09     46.52 o 
 -15   1   7      357.01      287.88     50.00 o 
 -13   1   7     1159.52      978.14     44.07 o 
 -11   1   7    32955.70    34601.93    170.82 o 
  -9   1   7    43037.97    45187.34    177.28 o 
  -7   1   7     9600.50     8792.93     87.10 o 
  -5   1   7       20.34       27.90     29.36 o 
  -3   1   7      736.63      636.07     33.65 o 
  -1   1   7     7898.60     8076.13    164.91 o 
   1   1   7     9823.24     9445.87     61.83 o 
   3   1   7     5764.28     5899.15     64.04 o 
   5   1   7      615.37      629.32     31.15 o 
   7   1   7     1190.59     1243.31     33.72 o 
   9   1   7     2831.33     2729.46     76.64 o 
  11   1   7     1691.53     1780.33     49.67 o 
  13   1   7      282.83      306.26     41.66 o 
  15   1   7     1059.11      960.67     88.00 o 
 -28   2   7       69.93       50.70     59.77 o 
 -26   2   7      165.17      194.57     38.63 o 
 -24   2   7      492.52      565.93     50.77 o 
 -22   2   7      787.26      807.40     33.44 o 
 -20   2   7      146.86      169.10     38.95 o 
 -18   2   7      372.98      450.27     64.88 o 
 -16   2   7       71.53       98.08     48.07 o 
 -14   2   7      174.56       88.99     50.80 o 
 -12   2   7       84.42       75.10     51.89 o 
 -10   2   7      314.80      287.13     32.42 o 
  -8   2   7     1104.77     1163.20     57.54 o 
  -6   2   7     3188.05     3482.04     53.86 o 
  -4   2   7       62.65       61.41     35.00 o 
  -2   2   7     2945.30     2986.33    120.60 o 
   0   2   7      443.68      423.00     31.09 o 
   2   2   7       83.34       56.55     22.47 o 
   4   2   7      267.16      306.82     33.46 o 
   6   2   7     4430.29     4422.60    164.45 o 
   8   2   7       64.22       49.05     36.38 o 
  10   2   7      100.86      115.33     37.22 o 
  12   2   7      767.97      804.31     34.94 o 
  14   2   7        7.80      -47.64     47.64 o 
 -27   3   7      706.17      713.96     55.94 o 
 -25   3   7      924.11      874.76     41.33 o 
 -23   3   7     2169.85     2170.37     77.05 o 
 -21   3   7      974.69      835.80     50.43 o 
 -19   3   7     3173.78     3438.29     66.86 o 
 -17   3   7     2704.86     2811.37     52.44 o 
 -15   3   7     5263.55     5914.62     62.56 o 
 -13   3   7     3795.65     3467.05     52.43 o 
 -11   3   7     9073.54     8635.43    327.99 o 
  -9   3   7     6545.42     6274.75    525.07 o 
  -7   3   7      521.51      394.78     68.56 o 
  -5   3   7     2968.91     2779.42     49.71 o 
  -3   3   7     2109.99     1809.88     66.66 o 
  -1   3   7     9800.77    10237.04    255.36 o 
   1   3   7     4160.54     4090.74    130.38 o 
   3   3   7     4619.45     4841.73    122.21 o 
   5   3   7       49.30      114.30     34.99 o 
   7   3   7       56.05        0.34     36.32 o 
   9   3   7     2851.90     2961.38     48.22 o 
  11   3   7     2735.79     2818.36     51.87 o 
  13   3   7     3111.50     2915.83     82.36 o 
  15   3   7      532.98      449.86     47.26 o 
 -26   4   7      950.16      835.66     46.76 o 
 -24   4   7      151.24      141.93     39.10 o 
 -22   4   7     1817.28     1874.24     39.79 o 
 -20   4   7      340.96      492.04     49.44 o 
 -18   4   7     1231.12     1157.74    128.87 o 
 -16   4   7       79.37       75.97     44.89 o 
 -14   4   7      466.54      534.84     48.38 o 
 -12   4   7      889.03      905.09     34.87 o 
 -10   4   7      230.51      253.66     37.28 o 
  -8   4   7       24.37        5.46     36.59 o 
  -6   4   7     3848.20     4324.94     50.43 o 
  -4   4   7       10.97       31.62     27.46 o 
  -2   4   7        0.01       11.06     33.34 o 
   0   4   7     1036.07     1074.73     33.35 o 
   2   4   7      764.39      812.97     67.44 o 
   4   4   7      473.22      526.11     28.57 o 
   6   4   7      731.25      724.10     41.11 o 
   8   4   7       66.78       68.48     37.36 o 
  10   4   7      153.65      192.29     37.78 o 
  12   4   7      684.53      650.95     37.66 o 
  14   4   7       82.24       30.01     47.33 o 
 -25   5   7     1586.51     1435.45     58.90 o 
 -23   5   7     1772.25     1821.53     39.11 o 
 -21   5   7      337.33      347.10     57.80 o 
 -19   5   7     1691.82     1799.15     52.11 o 
 -17   5   7      251.78      287.19     50.42 o 
 -15   5   7     2049.70     2181.90     39.35 o 
 -13   5   7     2094.63     1968.77     46.08 o 
 -11   5   7     6827.98     7357.45    113.45 o 
  -9   5   7     5946.17     5992.77    194.77 o 
  -7   5   7     1393.76     1291.17     34.92 o 
  -5   5   7     6329.10     6726.43    266.11 o 
  -3   5   7     2128.47     2246.03     37.85 o 
  -1   5   7     3491.18     3455.84    107.96 o 
   1   5   7      165.01      193.71     29.31 o 
   3   5   7     3877.55     3840.26    110.45 o 
   5   5   7     6526.47     6823.57    243.04 o 
   7   5   7     1501.39     1478.35     39.89 o 
   9   5   7      198.92      225.59     39.52 o 
  11   5   7       62.02       97.00     40.31 o 
  13   5   7     1311.38     1285.82     69.42 o 
 -24   6   7       28.55       66.47     44.21 o 
 -22   6   7      427.88      351.53     51.68 o 
 -20   6   7       48.17       80.34     79.67 o 
 -18   6   7      119.95       96.64     36.67 o 
 -16   6   7       23.83       72.51     41.09 o 
 -14   6   7       78.75       54.12     38.35 o 
 -12   6   7      178.97      143.52     47.44 o 
 -10   6   7      929.98      801.55     48.41 o 
  -8   6   7      374.57      379.64     44.27 o 
  -6   6   7      162.84      200.34     30.17 o 
  -4   6   7      210.99      267.34     44.46 o 
  -2   6   7     1190.58     1137.08     33.64 o 
   0   6   7       32.13       29.17     31.27 o 
   2   6   7      289.93      351.29     34.68 o 
   4   6   7     6049.83     5689.67    104.50 o 
   6   6   7      235.40      129.58     44.16 o 
   8   6   7      163.68      110.81     67.31 o 
  10   6   7      413.65      426.59     75.59 o 
  12   6   7        0.75       22.16     40.38 o 
 -23   7   7      935.44      871.40     55.06 o 
 -21   7   7      942.73      882.35     43.23 o 
 -19   7   7     1484.15     1481.78     45.08 o 
 -17   7   7      564.45      705.08     44.55 o 
 -15   7   7     3758.04     3655.91     47.23 o 
 -13   7   7     2552.89     2728.12     56.62 o 
 -11   7   7      462.66      492.53     58.68 o 
  -9   7   7      427.34      420.48     45.47 o 
  -7   7   7     2200.66     2151.63     54.76 o 
  -5   7   7     1760.86     1736.87     60.30 o 
  -3   7   7       30.56        9.50     41.88 o 
  -1   7   7      818.17      890.53     37.13 o 
   1   7   7     1920.60     1790.79     47.96 o 
   3   7   7     2993.39     2808.96     60.10 o 
   5   7   7     1336.06     1225.10     32.79 o 
   7   7   7      778.27      847.43     66.51 o 
   9   7   7      630.15      618.05     48.68 o 
 -20   8   7       59.47      115.69     53.97 o 
 -18   8   7        4.56       26.50     47.97 o 
 -16   8   7      132.58       88.56     42.22 o 
 -14   8   7        4.29       24.90     56.68 o 
 -12   8   7      189.00      194.20     47.35 o 
 -10   8   7       50.94       79.11     34.71 o 
  -8   8   7      554.03      503.31     45.32 o 
  -6   8   7      152.51      184.80     53.09 o 
  -4   8   7      228.65      193.41     39.31 o 
  -2   8   7       29.11       69.05     31.36 o 
   0   8   7      277.89      264.90     33.57 o 
   2   8   7       10.31       -0.90     32.21 o 
   4   8   7       74.86      131.35     40.46 o 
   6   8   7      204.31      168.86     43.64 o 
   8   8   7        6.49       60.83     52.72 o 
 -17   9   7      124.88      141.56     54.16 o 
 -15   9   7      974.98      956.04     52.80 o 
 -13   9   7      706.25      666.28     49.90 o 
 -11   9   7      213.47      269.58     59.48 o 
  -9   9   7      190.40      232.55     50.74 o 
  -7   9   7      884.41      845.81    104.91 o 
  -5   9   7     1851.43     1944.82    168.85 o 
  -3   9   7     1178.38     1230.29     57.65 o 
  -1   9   7     1882.36     1988.89     88.83 o 
   1   9   7      567.55      585.51     38.65 o 
   3   9   7      258.56      209.90     36.43 o 
   5   9   7      580.68      640.87     57.60 o 
 -14  10   7       71.29      102.36     58.58 o 
 -12  10   7      145.70      168.15     71.84 o 
 -10  10   7       21.09       29.94     54.64 o 
  -8  10   7        1.49      -47.15     47.15 o 
  -6  10   7      123.37      273.82    189.02 o 
  -4  10   7        2.38      -15.84     51.15 o 
  -2  10   7        4.62        2.60     72.16 o 
   0  10   7       30.92       37.55     38.18 o 
 -30   0   8      637.38      632.12     62.34 o 
 -28   0   8      161.73      201.38     78.54 o 
 -26   0   8     1594.55     1574.29     54.38 o 
 -24   0   8     1365.64     1425.73     64.37 o 
 -22   0   8      621.69      838.82     66.11 o 
 -20   0   8     6789.75     7362.49     66.58 o 
 -18   0   8      423.82      474.38     60.65 o 
 -16   0   8     4278.11     3801.78     63.42 o 
  -8   0   8     8444.83     7995.18    111.50 o 
  -6   0   8    17681.81    18438.18    403.42 o 
  -4   0   8    28870.67    28069.92    562.64 o 
  -2   0   8    18816.00    19359.78    222.12 o 
   0   0   8      219.48      194.89     31.75 o 
   2   0   8      860.55      777.94     40.37 o 
   4   0   8     1169.81     1309.29     48.76 o 
   6   0   8     2741.89     2700.13    126.66 o 
   8   0   8     2062.72     2058.28    128.19 o 
  10   0   8      859.59      852.80     56.85 o 
  12   0   8       78.21       24.96     54.89 o 
  14   0   8      699.45      853.39     58.60 o 
 -29   1   8      111.81       47.18     51.79 o 
 -27   1   8       38.51       15.03     87.79 o 
 -25   1   8       29.20      -20.94     35.19 o 
 -23   1   8      255.39      250.84     44.51 o 
 -21   1   8      292.16      294.40     60.62 o 
 -19   1   8      710.05      770.98     42.62 o 
 -17   1   8        7.93      -60.08     60.08 o 
 -15   1   8      430.23      407.71     50.95 o 
 -13   1   8     4526.18     5131.61     76.14 o 
  -9   1   8    11861.44    12963.70     86.46 o 
  -7   1   8     5768.92     5799.51     96.82 o 
  -5   1   8     2186.20     2179.69     47.76 o 
  -3   1   8     4012.10     4012.46     94.95 o 
  -1   1   8      102.93       66.59     30.16 o 
   1   1   8     1411.87     1487.13     28.31 o 
   3   1   8     2589.95     2753.18     59.26 o 
   5   1   8      333.19      428.25     26.55 o 
   7   1   8       65.26       82.51     32.87 o 
   9   1   8        0.86      -16.29     33.05 o 
  11   1   8       79.95       63.91     37.20 o 
  13   1   8       12.36        8.29     47.75 o 
 -28   2   8      438.18      504.20    100.53 o 
 -26   2   8     1906.73     1988.72     43.68 o 
 -24   2   8     4344.44     4294.20    104.27 o 
 -22   2   8      694.89      745.92     45.81 o 
 -20   2   8     1993.46     2115.21     43.66 o 
 -18   2   8     2457.49     2576.35     67.71 o 
 -16   2   8     7594.41     7609.08     80.61 o 
 -14   2   8     8334.50     7997.72     89.13 o 
 -12   2   8     7450.47     7440.23     95.44 o 
 -10   2   8     4375.77     4360.18     61.90 o 
  -8   2   8     3646.10     3639.69     74.06 o 
  -6   2   8     3525.26     3052.22    135.06 o 
  -4   2   8      612.25      415.80     34.03 o 
  -2   2   8     1629.10     1452.28     34.60 o 
   0   2   8     1391.58     1299.14     30.79 o 
   2   2   8     9888.41    10916.86    201.74 o 
   4   2   8      480.19      505.76     28.84 o 
   6   2   8     3165.18     3219.51     54.55 o 
   8   2   8     2802.90     2671.29    101.05 o 
  10   2   8      610.91      697.72     43.58 o 
  12   2   8     1340.30     1273.53     45.71 o 
  14   2   8      566.70      621.46     89.17 o 
 -29   3   8      170.75      267.57    134.38 o 
 -27   3   8     1415.12     1398.22     59.80 o 
 -25   3   8       77.92       58.85     34.03 o 
 -23   3   8      338.49      279.80     42.90 o 
 -21   3   8     1102.13     1058.43    155.15 o 
 -19   3   8      434.04      329.12     41.15 o 
 -17   3   8     1497.53     1533.13     65.35 o 
 -15   3   8       75.94      155.47     73.26 o 
 -13   3   8       75.62       62.94     34.05 o 
 -11   3   8     2995.74     3293.60     55.02 o 
  -9   3   8      482.17      492.21     66.08 o 
  -7   3   8     5957.45     6222.28     56.00 o 
  -5   3   8     1381.51     1493.84     38.72 o 
  -3   3   8       42.11       -4.87     25.18 o 
  -1   3   8      280.57      253.93     25.25 o 
   1   3   8      103.93      102.52     28.77 o 
   3   3   8      472.82      563.41     43.34 o 
   5   3   8      435.85      445.16     33.59 o 
   7   3   8       34.55        8.30     32.07 o 
   9   3   8      216.14      272.47     39.26 o 
  11   3   8      116.76       39.41     39.06 o 
  13   3   8      264.28      202.43     46.89 o 
 -28   4   8      315.62      318.18     50.30 o 
 -26   4   8     1555.04     1593.08     58.66 o 
 -24   4   8      322.91      350.36     39.62 o 
 -22   4   8     3439.06     3172.62    198.27 o 
 -20   4   8      511.31      462.37     63.19 o 
 -18   4   8      120.30      199.58     42.34 o 
 -16   4   8      193.61      188.26     49.72 o 
 -14   4   8     4969.90     4987.49     73.26 o 
 -12   4   8    12911.48    12679.06    231.54 o 
 -10   4   8     8023.63     7439.57    101.96 o 
  -8   4   8      425.06      353.62     38.95 o 
  -6   4   8    10312.01    10461.20     67.31 o 
  -4   4   8     2775.02     2528.42     39.84 o 
  -2   4   8     6194.77     6160.91    274.29 o 
   0   4   8     1393.69     1525.19     41.97 o 
   2   4   8     1610.51     1813.22     76.58 o 
   4   4   8     2953.57     3046.94    131.52 o 
   6   4   8     1689.22     1792.65     41.16 o 
   8   4   8     1722.83     1824.08     82.41 o 
  10   4   8       83.22        1.26     44.01 o 
  12   4   8       66.80       -3.53     52.20 o 
 -27   5   8      161.02       86.50     60.76 o 
 -25   5   8      233.46      234.30     55.16 o 
 -23   5   8     2646.86     2463.20     40.69 o 
 -21   5   8       40.24        7.23     44.83 o 
 -19   5   8        3.22       13.58     47.63 o 
 -17   5   8        5.97      -35.96     35.96 o 
 -15   5   8      237.76      291.56     38.01 o 
 -13   5   8       20.10       42.42     36.81 o 
 -11   5   8      563.41      550.84     39.33 o 
  -9   5   8     1163.83     1185.36     51.82 o 
  -7   5   8      139.72      195.29     36.71 o 
  -5   5   8       20.96       19.29     41.69 o 
  -3   5   8       56.35       77.38     36.49 o 
  -1   5   8      431.37      438.83     29.53 o 
   1   5   8     1817.94     1700.89     40.04 o 
   3   5   8     1472.60     1396.28     67.82 o 
   5   5   8      896.37      923.14     31.31 o 
   7   5   8     1851.83     1895.40     78.71 o 
   9   5   8      146.23      123.93     47.72 o 
  11   5   8       49.35       -4.14    101.05 o 
 -26   6   8      393.36      355.13     50.71 o 
 -24   6   8     1182.44     1149.21     79.75 o 
 -22   6   8     1117.79     1075.51     85.62 o 
 -20   6   8     2109.21     2113.91     53.94 o 
 -18   6   8     2538.57     2553.17     43.17 o 
 -16   6   8     2526.40     2613.14     68.33 o 
 -14   6   8     2167.89     2237.45     95.04 o 
 -12   6   8      241.90      234.34     33.62 o 
 -10   6   8      299.79      321.88     45.58 o 
  -8   6   8     4160.81     4286.59    235.45 o 
  -6   6   8     2078.99     2223.02     81.90 o 
  -4   6   8     4324.43     4446.92    251.10 o 
  -2   6   8      424.33      454.62     26.33 o 
   0   6   8      426.08      346.51     37.90 o 
   2   6   8      934.14      860.66     33.34 o 
   4   6   8     1283.77     1316.54     56.07 o 
   6   6   8     2048.19     2073.38     65.87 o 
   8   6   8      759.16      705.79     39.16 o 
  10   6   8     1000.85     1039.83     92.56 o 
 -23   7   8      228.25      262.27     46.84 o 
 -21   7   8        8.43      -77.28     88.36 o 
 -19   7   8        1.34      -15.86     41.69 o 
 -17   7   8       35.54       45.00     38.48 o 
 -15   7   8     1834.88     1826.07     45.21 o 
 -13   7   8        1.99        4.20     45.26 o 
 -11   7   8      236.35      284.24     46.82 o 
  -9   7   8      146.25       89.07     61.37 o 
  -7   7   8      680.49      758.58    102.81 o 
  -5   7   8        0.01        3.30     42.71 o 
  -3   7   8      192.54      196.49     37.42 o 
  -1   7   8        1.23       40.14     27.79 o 
   1   7   8       60.88       95.50     36.31 o 
   3   7   8       96.72       87.99     37.49 o 
   5   7   8       64.77       15.17     42.52 o 
   7   7   8        0.50      -37.64     76.72 o 
   9   7   8        0.23      -43.44     51.87 o 
 -22   8   8      141.67      199.53     52.26 o 
 -20   8   8      231.90      190.98     42.61 o 
 -18   8   8      424.58      446.36     46.06 o 
 -16   8   8     4149.26     3888.77     76.16 o 
 -14   8   8      530.85      508.13     61.04 o 
 -12   8   8      654.18      604.95     48.21 o 
 -10   8   8      366.25      345.50     41.76 o 
  -8   8   8     2307.48     2223.15    222.15 o 
  -6   8   8      786.37      721.98     39.82 o 
  -4   8   8      305.04      416.34     43.54 o 
  -2   8   8     1318.78     1333.79     53.99 o 
   0   8   8     1634.72     1609.22     45.55 o 
   2   8   8      911.41      830.97     49.91 o 
   4   8   8      929.60      906.69     42.84 o 
   6   8   8      305.67      368.68     49.21 o 
 -19   9   8       82.43      104.71     50.55 o 
 -17   9   8       61.10       39.40     60.68 o 
 -15   9   8        0.96      -48.83     49.63 o 
 -13   9   8       57.84       11.36     53.79 o 
 -11   9   8        2.64        5.92     45.91 o 
  -9   9   8       24.41       13.94     54.28 o 
  -7   9   8        9.42       50.56     46.05 o 
  -5   9   8       16.18       28.51     68.44 o 
  -3   9   8       68.57      102.06     43.60 o 
  -1   9   8      151.36      112.25     37.26 o 
   1   9   8       61.93       62.50     38.16 o 
   3   9   8        1.29       17.17     47.53 o 
 -14  10   8      351.41      269.03     54.76 o 
 -12  10   8      178.01      119.93     88.38 o 
 -10  10   8      813.39      820.44     74.55 o 
  -8  10   8      848.34      848.37     74.33 o 
  -6  10   8      300.65      292.15     76.55 o 
  -4  10   8       67.98       14.15     61.70 o 
  -2  10   8      409.66      374.28     44.11 o 
 -29   1   9      508.37      451.09     55.05 o 
 -27   1   9      707.48      774.01     49.02 o 
 -25   1   9     1287.96     1348.45     94.64 o 
 -23   1   9     1153.36     1144.96     39.70 o 
 -21   1   9     6517.91     6770.97    112.23 o 
 -19   1   9     1795.05     1788.11     68.39 o 
 -17   1   9      848.40     1001.12     63.52 o 
 -15   1   9      211.78      180.24     49.30 o 
 -11   1   9     3885.92     3467.67     75.62 o 
  -9   1   9     8840.50     8556.43    155.29 o 
  -7   1   9     5377.04     5624.72     73.06 o 
  -5   1   9    13644.23    13813.47     90.17 o 
  -3   1   9      734.45      627.81     26.68 o 
  -1   1   9     2049.42     1835.67     33.36 o 
   1   1   9     3995.26     4136.57     85.00 o 
   3   1   9     2450.50     2591.99     36.13 o 
   5   1   9     3107.26     3102.31     51.22 o 
   7   1   9     1935.50     1900.12     49.93 o 
   9   1   9      900.11      969.92     30.29 o 
  11   1   9      102.48       86.83     42.67 o 
  13   1   9      739.88      675.12     72.32 o 
 -30   2   9       54.36        1.94     75.76 o 
 -28   2   9      478.19      487.94     45.27 o 
 -26   2   9       93.75       83.11     44.07 o 
 -24   2   9       12.76       61.49     34.81 o 
 -22   2   9      175.88      181.81     45.11 o 
 -20   2   9      145.23      197.24     57.07 o 
 -18   2   9       11.42       15.96     58.48 o 
 -16   2   9       95.14       96.67     48.12 o 
 -14   2   9        0.13       -9.56     59.61 o 
 -12   2   9       12.85       16.74     41.54 o 
 -10   2   9      224.85      252.65     37.07 o 
  -8   2   9     1478.91     1640.87     64.06 o 
  -6   2   9      243.79      247.81     32.96 o 
  -4   2   9     6498.89     6853.22    180.00 o 
  -2   2   9     3253.06     3366.35    100.07 o 
   0   2   9      671.98      732.70     34.92 o 
   2   2   9     2581.35     2727.05     63.97 o 
   4   2   9        0.05       22.93     29.57 o 
   6   2   9      570.04      467.11     31.43 o 
   8   2   9      114.62      143.41     42.17 o 
  10   2   9      183.52      204.97     34.90 o 
  12   2   9       55.59      180.43     98.41 o 
 -29   3   9       11.24       46.82     43.38 o 
 -27   3   9      518.09      503.52     46.60 o 
 -25   3   9      883.06      896.80     50.32 o 
 -23   3   9     4920.69     5122.87     53.85 o 
 -21   3   9     2906.51     3122.77     73.92 o 
 -19   3   9     4904.81     4873.16     75.10 o 
 -17   3   9     1415.04     1626.83     65.02 o 
 -15   3   9     2098.58     2028.28     70.30 o 
 -13   3   9      957.44      979.72    172.87 o 
 -11   3   9     6248.30     5554.47    243.24 o 
  -9   3   9     7142.58     6898.47     87.53 o 
  -7   3   9     8678.84     8730.66    245.20 o 
  -5   3   9      476.27      435.77     40.19 o 
  -3   3   9     5151.05     5070.17    177.94 o 
  -1   3   9     2115.14     2217.74     61.44 o 
   1   3   9     3151.04     3330.07     50.57 o 
   3   3   9      109.01       70.09     31.35 o 
   5   3   9     2399.46     2375.33     62.37 o 
   7   3   9     2004.02     1935.15    133.32 o 
   9   3   9      675.57      744.82     42.37 o 
  11   3   9      893.78      820.08     49.35 o 
 -28   4   9      391.91      327.51     54.05 o 
 -26   4   9       58.01      217.72    119.43 o 
 -24   4   9     1094.11     1263.05    106.04 o 
 -22   4   9     2106.83     2145.05     68.98 o 
 -20   4   9      113.30      125.95     62.81 o 
 -18   4   9     5480.41     5454.00     76.61 o 
 -16   4   9     7203.93     7243.75    464.99 o 
 -14   4   9        2.49      -31.38     43.38 o 
 -12   4   9       21.50       23.70     43.14 o 
 -10   4   9      818.35      892.73     66.30 o 
  -8   4   9      349.62      387.77     30.58 o 
  -6   4   9      331.71      337.89     36.89 o 
  -4   4   9        1.62      -13.32     37.08 o 
  -2   4   9      448.01      478.18     39.77 o 
   0   4   9     1794.47     1770.55     39.82 o 
   2   4   9      108.29       72.20     27.58 o 
   4   4   9       10.95       50.62     38.01 o 
   6   4   9        0.08       30.25     30.02 o 
   8   4   9      100.59       97.86     40.81 o 
  10   4   9      175.31      275.85     84.32 o 
  12   4   9      351.69      271.58     66.21 o 
 -27   5   9      629.15      643.48     52.66 o 
 -25   5   9       18.42      -25.47     44.37 o 
 -23   5   9     1379.20     1573.68     72.98 o 
 -21   5   9     2635.08     2705.36     70.11 o 
 -19   5   9     2312.85     2433.96     38.11 o 
 -17   5   9      842.66      851.13     36.80 o 
 -15   5   9       40.22       42.73     39.41 o 
 -13   5   9     3006.14     3119.89     58.99 o 
 -11   5   9     4669.76     4657.33    228.39 o 
  -9   5   9     6121.01     6170.40     90.26 o 
  -7   5   9     3378.76     3660.97    124.92 o 
  -5   5   9     1584.41     1729.58     59.12 o 
  -3   5   9     5114.69     5054.53    138.98 o 
  -1   5   9      802.05      789.53     72.27 o 
   1   5   9     2553.63     2743.46    146.75 o 
   3   5   9      284.47      295.35     40.30 o 
   5   5   9     1585.08     1567.03     62.68 o 
   7   5   9      843.62      764.39     45.25 o 
   9   5   9     1188.43     1212.90     39.51 o 
 -26   6   9      121.60       76.70    104.06 o 
 -24   6   9      167.37      129.77     77.27 o 
 -22   6   9       84.84       72.54     40.49 o 
 -20   6   9       17.96       36.72     42.86 o 
 -18   6   9       17.05       66.48     32.75 o 
 -16   6   9      925.86      927.39     44.82 o 
 -14   6   9       88.45       95.72     43.76 o 
 -12   6   9       79.69       51.39     41.34 o 
 -10   6   9      857.61      766.03     60.98 o 
  -8   6   9      320.39      214.47     34.57 o 
  -6   6   9       13.93       44.86     43.72 o 
  -4   6   9      124.92       85.24     38.74 o 
  -2   6   9      990.00     1019.04     71.83 o 
   0   6   9      283.18      247.59     28.87 o 
   2   6   9      155.28       97.91     36.44 o 
   4   6   9      416.93      527.18     53.67 o 
   6   6   9      141.76       96.91     40.88 o 
   8   6   9      304.54      352.61     47.65 o 
 -23   7   9      340.39      282.35     52.17 o 
 -21   7   9      334.29      372.38     48.31 o 
 -19   7   9      119.48      133.36     36.51 o 
 -17   7   9     5102.78     5248.73    165.37 o 
 -15   7   9     1131.54     1014.27     43.34 o 
 -13   7   9     2551.89     2530.00     97.69 o 
 -11   7   9      206.04      206.68     60.11 o 
  -9   7   9     3396.57     3628.81    152.44 o 
  -7   7   9      201.31      277.09     48.97 o 
  -5   7   9      443.23      480.14     48.51 o 
  -3   7   9      233.54      291.63     33.54 o 
  -1   7   9      668.23      555.75     35.30 o 
   1   7   9     2085.31     2077.53     35.99 o 
   3   7   9     1134.46      987.33     61.78 o 
   5   7   9     1299.76     1285.95     60.94 o 
   7   7   9      154.60       72.07     41.66 o 
 -22   8   9       61.65       38.26     51.67 o 
 -20   8   9       45.75      131.64     52.66 o 
 -18   8   9      351.33      395.03     48.68 o 
 -16   8   9       17.29       12.14     43.65 o 
 -14   8   9       62.24       18.42     47.62 o 
 -12   8   9      140.92      180.48     61.51 o 
 -10   8   9      220.37      276.15     52.38 o 
  -8   8   9      111.51      106.26     53.22 o 
  -6   8   9        4.52      -29.26     39.78 o 
  -4   8   9       10.67       22.15     41.76 o 
  -2   8   9      340.54      312.69     41.36 o 
   0   8   9      409.06      369.59     33.57 o 
   2   8   9       42.33       18.81     38.16 o 
   4   8   9       20.62       32.49     44.87 o 
 -19   9   9      354.76      271.76     84.75 o 
 -17   9   9      671.20      660.18     53.59 o 
 -15   9   9      267.28      240.29     53.69 o 
 -13   9   9      358.87      357.76     65.89 o 
 -11   9   9      404.70      441.04     69.58 o 
  -9   9   9     1088.73     1069.80     60.52 o 
  -7   9   9     1180.67     1234.01     80.02 o 
  -5   9   9     1265.62     1352.37     77.54 o 
  -3   9   9     1078.01     1133.17     55.88 o 
  -1   9   9      243.35      188.93     39.33 o 
   1   9   9      538.21      568.71     44.34 o 
 -14  10   9        4.12      -86.12    109.97 o 
 -12  10   9      316.15      291.19     59.88 o 
 -10  10   9      104.99      143.92     78.23 o 
  -8  10   9        0.85      168.51    160.54 o 
  -6  10   9       63.24       -4.03     58.36 o 
  -4  10   9       20.63       12.79     40.72 o 
 -30   0  10      502.83      495.10     89.27 o 
 -28   0  10      285.45      247.29     74.68 o 
 -26   0  10       10.64       -5.04     69.92 o 
 -24   0  10     3099.78     3312.24     71.57 o 
 -22   0  10     5158.39     4669.66     56.69 o 
 -20   0  10      560.71      624.16     58.86 o 
 -18   0  10     1706.74     1812.96     64.37 o 
 -12   0  10     5743.71     6098.12     84.80 o 
 -10   0  10     6869.29     6406.15     97.94 o 
  -8   0  10     9953.50     9809.68     72.60 o 
  -6   0  10    36500.04    36701.76    644.07 o 
  -4   0  10    11017.33    11319.74     74.58 o 
  -2   0  10     2724.67     2657.95     47.01 o 
   0   0  10      834.23      797.44     41.70 o 
   2   0  10       20.18       32.05     43.87 o 
   4   0  10     1796.31     1867.30     54.35 o 
   6   0  10     1920.41     1896.70     54.57 o 
   8   0  10     1642.51     1570.88     92.73 o 
  10   0  10      308.22      275.90     60.26 o 
  12   0  10      943.31      940.82    288.35 o 
 -29   1  10      295.42      345.44     55.00 o 
 -27   1  10      173.58      197.63     52.52 o 
 -25   1  10      423.05      450.08     40.30 o 
 -23   1  10       18.36       32.88     44.50 o 
 -21   1  10        0.13        6.54     49.79 o 
 -19   1  10        2.55       19.78     57.40 o 
 -17   1  10        4.83      -14.83     59.19 o 
 -15   1  10      281.43      315.61     49.49 o 
 -13   1  10     3978.05     4124.55     72.32 o 
 -11   1  10       73.12      126.92     43.74 o 
  -9   1  10        7.41        8.90     35.67 o 
  -7   1  10      173.18      147.01     28.97 o 
  -5   1  10      238.02      248.91     30.83 o 
  -3   1  10      149.17      134.47     29.06 o 
  -1   1  10        0.02      -10.30     34.02 o 
   1   1  10      885.92      803.53     30.78 o 
   3   1  10      104.76       49.66     35.61 o 
   5   1  10      862.82      862.17     35.75 o 
   7   1  10        2.91       63.25     38.43 o 
   9   1  10       22.27       95.55     38.22 o 
  11   1  10      183.11      254.46     40.33 o 
 -30   2  10        8.02      -17.84     86.31 o 
 -28   2  10     1984.87     1989.74    141.73 o 
 -26   2  10     2046.83     2152.18     45.27 o 
 -24   2  10     2387.08     2437.19     48.81 o 
 -22   2  10     1299.11     1376.77     48.16 o 
 -20   2  10      959.18      854.59     44.59 o 
 -18   2  10     4570.95     5126.99     89.41 o 
 -16   2  10    11689.96    12356.19    107.31 o 
 -14   2  10     9843.42     9617.92    102.48 o 
 -12   2  10     1157.29      974.45     47.00 o 
 -10   2  10      191.57      113.62     78.87 o 
  -8   2  10     1027.91      851.93     53.48 o 
  -6   2  10     8694.28     8743.72    115.10 o 
  -4   2  10     4181.55     3939.26     97.91 o 
  -2   2  10     2491.17     2566.96     71.05 o 
   0   2  10      424.66      408.30     32.86 o 
   2   2  10       40.67       49.67     24.54 o 
   4   2  10     7852.56     8192.01    134.90 o 
   6   2  10     2746.17     2611.28     78.94 o 
   8   2  10      986.90     1023.90     50.27 o 
  10   2  10      174.64      101.89     37.25 o 
  12   2  10      815.08      762.12     61.68 o 
 -29   3  10       28.98        0.42     62.05 o 
 -27   3  10       62.26       75.43     64.62 o 
 -25   3  10      155.50      168.74     49.37 o 
 -23   3  10     1910.10     1924.47     40.53 o 
 -21   3  10     2454.21     2448.89     73.17 o 
 -19   3  10     1693.02     1682.77     64.04 o 
 -17   3  10     2576.58     2688.27     82.40 o 
 -15   3  10     2270.70     2251.61     54.23 o 
 -13   3  10      755.38      826.89     45.18 o 
 -11   3  10      184.03      107.87     66.25 o 
  -9   3  10      135.08      126.38     30.36 o 
  -7   3  10     2050.55     2277.78     62.95 o 
  -5   3  10      474.98      536.99     52.09 o 
  -3   3  10      602.99      693.78     40.38 o 
  -1   3  10     3309.78     3382.99     48.12 o 
   1   3  10       35.03       35.89     33.05 o 
   3   3  10        1.39       20.39     38.42 o 
   5   3  10      230.49      259.59     40.17 o 
   7   3  10       79.81       12.55     48.36 o 
   9   3  10      127.45       58.11     37.66 o 
  11   3  10      470.06      494.80     60.06 o 
 -28   4  10     2066.21     2166.12     56.57 o 
 -26   4  10       30.30       -7.11     48.26 o 
 -24   4  10      367.74      344.00     70.49 o 
 -22   4  10       16.28        8.29     60.55 o 
 -20   4  10     5361.71     5598.03     84.52 o 
 -18   4  10     1432.83     1243.52     91.96 o 
 -16   4  10     2217.96     2363.15     44.73 o 
 -14   4  10     2106.49     2245.27    120.11 o 
 -12   4  10     4183.62     4460.84    111.40 o 
 -10   4  10     2928.35     3273.82     87.58 o 
  -8   4  10     7030.86     7749.88     61.73 o 
  -6   4  10     2668.38     2577.32     58.62 o 
  -4   4  10     6798.44     6570.51    160.25 o 
  -2   4  10     1211.73     1287.56     43.79 o 
   0   4  10     3068.86     3072.74     40.58 o 
   2   4  10     1471.51     1629.16     81.24 o 
   4   4  10      394.40      410.21     36.84 o 
   6   4  10      505.04      437.37     40.16 o 
   8   4  10      705.61      699.54     48.78 o 
  10   4  10      833.98      790.20     54.44 o 
 -27   5  10       93.06       48.01     43.96 o 
 -25   5  10      136.80      142.44     45.14 o 
 -23   5  10      545.05      567.94     70.11 o 
 -21   5  10      310.72      323.80     59.09 o 
 -19   5  10      624.43      613.87     47.03 o 
 -17   5  10       34.31       40.71     42.93 o 
 -15   5  10     1159.45     1109.48     50.07 o 
 -13   5  10     1867.48     1738.27     61.35 o 
 -11   5  10        1.52      -30.37     52.12 o 
  -9   5  10       98.24       59.02     68.34 o 
  -7   5  10      357.79      346.09     88.00 o 
  -5   5  10      386.95      409.16     44.04 o 
  -3   5  10     1645.72     1564.71     64.29 o 
  -1   5  10      218.00      219.90     39.48 o 
   1   5  10       59.10       76.53     39.85 o 
   3   5  10      155.07      157.08     35.45 o 
   5   5  10       28.96      -45.93     45.93 o 
   7   5  10      649.39      672.66     54.47 o 
   9   5  10      285.33      275.94     52.55 o 
 -26   6  10      736.00      682.21     68.19 o 
 -24   6  10      400.29      440.80     56.24 o 
 -22   6  10     2348.08     2157.92     46.88 o 
 -20   6  10     2043.25     2147.45    147.00 o 
 -18   6  10     3159.35     3148.56    161.48 o 
 -16   6  10     1015.44     1005.08     43.74 o 
 -14   6  10      113.30        3.93     64.23 o 
 -12   6  10      920.68      989.82     77.41 o 
 -10   6  10     2011.06     2040.15     72.70 o 
  -8   6  10     1445.36     1523.88     44.80 o 
  -6   6  10     2836.34     3243.25     71.80 o 
  -4   6  10      925.69     1094.48     50.93 o 
  -2   6  10     1688.39     1624.88     42.29 o 
   0   6  10      777.54      806.42     35.14 o 
   2   6  10      334.33      256.31     36.47 o 
   4   6  10      674.49      620.23     36.43 o 
   6   6  10      275.05      204.71     50.13 o 
   8   6  10     1768.92     1577.35     70.20 o 
 -25   7  10      198.95      179.05     61.34 o 
 -23   7  10        7.43      -55.94     55.94 o 
 -21   7  10        5.98      -33.63     47.66 o 
 -19   7  10        4.50       12.37     44.19 o 
 -17   7  10      144.30      183.17     42.67 o 
 -15   7  10        2.25        2.90     41.28 o 
 -13   7  10     2331.04     1992.40     61.45 o 
 -11   7  10      116.07      104.81     54.01 o 
  -9   7  10       60.21       16.81     76.37 o 
  -7   7  10       14.95       43.81     43.86 o 
  -5   7  10       22.93       -3.34     45.95 o 
  -3   7  10      171.68      232.64     47.54 o 
  -1   7  10       78.58       98.64     34.32 o 
   1   7  10        0.08      -24.19     35.26 o 
   3   7  10      112.39      153.96     36.45 o 
   5   7  10       45.60       52.90     44.75 o 
 -22   8  10      121.60      181.50     62.22 o 
 -20   8  10      235.28      182.91     53.06 o 
 -18   8  10     1613.72     1403.09     51.57 o 
 -16   8  10      312.04      291.40     46.85 o 
 -14   8  10     1123.48     1017.07     59.83 o 
 -12   8  10      405.57      478.24     83.95 o 
 -10   8  10     3150.49     2941.78     69.64 o 
  -8   8  10      416.56      493.50     84.89 o 
  -6   8  10      400.39      399.68     87.93 o 
  -4   8  10      637.97      674.80     43.17 o 
  -2   8  10     1132.91     1065.97     92.72 o 
   0   8  10     1003.26      937.43     47.37 o 
   2   8  10      994.29      932.77     50.64 o 
   4   8  10      153.38      139.22     47.11 o 
 -19   9  10        0.27      -34.57     44.80 o 
 -17   9  10       31.70       41.28     59.60 o 
 -15   9  10       45.85      103.77     61.71 o 
 -13   9  10       69.23       93.34     69.45 o 
 -11   9  10       25.18       30.32     92.05 o 
  -9   9  10      253.85      292.30     92.47 o 
  -7   9  10      193.25      265.89     65.12 o 
  -5   9  10       95.81      179.37     58.63 o 
  -3   9  10      464.46      495.66     96.78 o 
  -1   9  10        4.27       12.84     52.51 o 
 -12  10  10      544.16      394.15     98.45 o 
 -10  10  10      400.16      366.27     70.82 o 
  -8  10  10      188.85       67.00     69.59 o 
  -6  10  10      455.92      386.66     69.40 o 
 -31   1  11     1447.69     1422.40     98.24 o 
 -29   1  11     1044.74      899.58     76.47 o 
 -27   1  11      503.88      506.62     96.55 o 
 -25   1  11      715.74      728.76     55.40 o 
 -23   1  11     2059.84     2270.41    126.42 o 
 -21   1  11     1423.50     1444.29     69.24 o 
 -19   1  11     1189.58     1092.56     61.96 o 
 -17   1  11     4036.26     4105.62     75.85 o 
 -15   1  11     8231.93     8618.58     81.65 o 
 -13   1  11     2833.10     2674.41     50.42 o 
 -11   1  11     5734.80     5141.60     98.78 o 
  -9   1  11     2740.55     2491.00     42.17 o 
  -7   1  11     4905.73     4905.61     89.98 o 
  -5   1  11     3968.85     3899.05     37.68 o 
  -3   1  11     6553.87     7076.92     86.15 o 
  -1   1  11     1465.28     1488.01     34.76 o 
   1   1  11      665.77      657.55     27.39 o 
   3   1  11     1756.94     1713.10     77.67 o 
   5   1  11     1387.27     1323.01     31.77 o 
   7   1  11      378.50      375.14     33.00 o 
   9   1  11      674.61      670.23     46.62 o 
 -30   2  11        5.89       13.43     62.32 o 
 -28   2  11      371.66      258.55     45.94 o 
 -26   2  11       75.61       80.14     40.33 o 
 -24   2  11      258.84      276.80     42.95 o 
 -22   2  11      589.25      560.74     65.87 o 
 -20   2  11       57.97       31.69     56.27 o 
 -18   2  11      101.26      158.02     58.10 o 
 -16   2  11        0.08        2.40     47.52 o 
 -14   2  11      137.86      130.31     41.13 o 
 -12   2  11        1.88       -6.39     37.94 o 
 -10   2  11      191.87      241.33     35.21 o 
  -8   2  11     4188.52     4478.58    156.11 o 
  -6   2  11      169.20      185.63     34.32 o 
  -4   2  11      178.32      213.82     30.84 o 
  -2   2  11     3491.43     3867.07    126.73 o 
   0   2  11       94.78      117.52     31.61 o 
   2   2  11      957.92      913.70     36.74 o 
   4   2  11      688.29      621.00     33.92 o 
   6   2  11       67.89       60.36     30.16 o 
   8   2  11      463.64      501.89     63.59 o 
  10   2  11       47.21      138.74     44.39 o 
 -29   3  11     1573.81     1658.62     57.75 o 
 -27   3  11     1109.25      993.74     49.82 o 
 -25   3  11     2810.26     2718.00    194.72 o 
 -23   3  11     1273.49     1277.98     65.45 o 
 -21   3  11     2519.83     2681.44     74.87 o 
 -19   3  11      465.93      458.28     57.40 o 
 -17   3  11     2990.13     3109.05    123.29 o 
 -15   3  11     4183.39     4303.75     53.13 o 
 -13   3  11     3881.83     3548.95    113.06 o 
 -11   3  11     3077.51     3417.48     88.90 o 
  -9   3  11     1769.06     1911.00     57.40 o 
  -7   3  11     3208.01     3534.61     81.93 o 
  -5   3  11     2451.96     2608.19     63.41 o 
  -3   3  11     4485.96     4761.79    102.49 o 
  -1   3  11     2134.72     2140.76     50.31 o 
   1   3  11      575.68      618.28     42.78 o 
   3   3  11     1632.11     1494.95     57.11 o 
   5   3  11      353.52      460.82     58.78 o 
   7   3  11      735.79      788.21     72.84 o 
   9   3  11      338.99      341.15     53.47 o 
 -28   4  11      692.61      588.78     53.47 o 
 -26   4  11      276.95      242.30     33.84 o 
 -24   4  11      741.71      704.44     71.95 o 
 -22   4  11     1634.12     1542.83     67.33 o 
 -20   4  11       22.02      101.17     53.65 o 
 -18   4  11       39.10       65.89     32.47 o 
 -16   4  11      846.57      909.19     78.66 o 
 -14   4  11     2964.69     2883.52    193.07 o 
 -12   4  11       79.67      100.95     53.58 o 
 -10   4  11      357.90      346.86     46.12 o 
  -8   4  11      191.56      242.89     32.56 o 
  -6   4  11      319.05      302.80     45.39 o 
  -4   4  11     1515.63     1478.53     36.31 o 
  -2   4  11      191.82      143.60     34.81 o 
   0   4  11       70.35       95.40     34.26 o 
   2   4  11        8.70        2.01     49.13 o 
   4   4  11      390.13      419.41     68.76 o 
   6   4  11     1019.20     1015.29     44.99 o 
   8   4  11      111.86       46.00     53.84 o 
 -27   5  11       32.24       27.94     58.41 o 
 -25   5  11      661.16      816.78     79.81 o 
 -23   5  11      173.92      265.28     66.58 o 
 -21   5  11     1665.80     1691.37     40.05 o 
 -19   5  11     1491.12     1588.48     45.48 o 
 -17   5  11     2785.28     2718.09     50.87 o 
 -15   5  11     2396.03     2480.97    161.43 o 
 -13   5  11       75.20      -36.16     69.92 o 
 -11   5  11     2486.46     2494.56     78.11 o 
  -9   5  11     3657.69     3657.58    105.80 o 
  -7   5  11     6193.31     6744.18    108.74 o 
  -5   5  11      687.04      733.27     42.63 o 
  -3   5  11      812.43      878.82     42.67 o 
  -1   5  11     4390.58     4620.74     53.38 o 
   1   5  11     1587.28     1464.47     70.70 o 
   3   5  11      711.08      671.10     37.04 o 
   5   5  11       60.11       65.09     55.22 o 
   7   5  11     1150.26     1289.12    109.53 o 
 -26   6  11       14.32       76.95     62.13 o 
 -24   6  11      138.19      116.03     46.34 o 
 -22   6  11      286.37      265.94     41.60 o 
 -20   6  11        0.49      -44.18     51.55 o 
 -18   6  11       18.92       33.70     58.64 o 
 -16   6  11      298.44      208.33     58.77 o 
 -14   6  11      169.77      164.66     80.61 o 
 -12   6  11        3.68       52.83     81.55 o 
 -10   6  11     3255.26     3434.00     88.99 o 
  -8   6  11      234.55      298.37     87.55 o 
  -6   6  11      200.75      294.54     34.89 o 
  -4   6  11     1799.14     1661.06     51.40 o 
  -2   6  11      655.86      525.65     37.35 o 
   0   6  11        3.79      -13.55     33.52 o 
   2   6  11       36.81      -37.80     37.80 o 
   4   6  11      167.90      193.61     71.18 o 
   6   6  11      124.73      126.01     72.81 o 
 -25   7  11     1120.70     1038.20    235.85 o 
 -23   7  11      500.85      380.87     51.57 o 
 -21   7  11     1149.84     1070.56    111.40 o 
 -19   7  11     1859.77     1915.57     62.53 o 
 -17   7  11      251.67      256.89     61.13 o 
 -15   7  11      932.47      800.25     47.09 o 
 -13   7  11     1808.82     1817.01     79.01 o 
 -11   7  11     3649.51     3856.03     83.91 o 
  -9   7  11        8.45      -50.52     73.64 o 
  -7   7  11      185.91      184.09     38.67 o 
  -5   7  11      409.37      495.04     43.51 o 
  -3   7  11     1164.58     1195.96     54.96 o 
  -1   7  11      816.93      754.03     42.20 o 
   1   7  11      621.21      693.07     67.72 o 
   3   7  11     1174.44     1076.00     48.33 o 
 -22   8  11       41.64       23.52     52.85 o 
 -20   8  11        0.74      -54.23     58.21 o 
 -18   8  11        0.01        3.45     53.33 o 
 -16   8  11       33.97       11.68     59.30 o 
 -14   8  11      171.67      229.07     81.41 o 
 -12   8  11      126.54      332.28     82.26 o 
 -10   8  11       36.09       64.69     58.48 o 
  -8   8  11      336.71      386.14     58.88 o 
  -6   8  11        0.00      100.04     57.68 o 
  -4   8  11       60.41      127.04     46.93 o 
  -2   8  11      502.24      462.36    175.34 o 
   0   8  11        0.67      -23.24     47.04 o 
   2   8  11       46.60       82.27     47.08 o 
 -19   9  11      534.18      487.32     84.56 o 
 -17   9  11      149.88      123.46    101.66 o 
 -15   9  11      180.79      196.25     89.37 o 
 -13   9  11      587.35      546.61     66.15 o 
 -11   9  11     1079.09     1125.66     67.61 o 
  -9   9  11      366.44      456.35     91.30 o 
  -7   9  11      808.47      637.47     49.69 o 
  -5   9  11      686.92      708.00    107.28 o 
  -3   9  11      630.71      524.68     67.72 o 
 -30   0  12     2316.05     2388.06     83.67 o 
 -28   0  12     1061.99     1071.51     71.33 o 
 -26   0  12     2500.69     2435.47     67.47 o 
 -24   0  12       67.61      167.91     61.96 o 
 -22   0  12     1280.80     1407.51     58.81 o 
 -20   0  12       67.77       95.54     55.42 o 
 -16   0  12     8112.33     8891.39    101.99 o 
 -14   0  12       96.62      173.37     58.39 o 
 -12   0  12     1682.00     1655.70     72.37 o 
 -10   0  12     3419.60     3299.29     80.28 o 
  -8   0  12    21648.52    21479.38    157.38 o 
  -6   0  12     9242.03     9544.68    291.93 o 
  -4   0  12     5950.30     6040.04    293.13 o 
  -2   0  12     2670.84     2723.99     51.87 o 
   0   0  12     1144.20     1151.60     48.64 o 
   2   0  12      374.77      384.39     42.03 o 
   4   0  12       14.15       -4.45     54.43 o 
   6   0  12       19.23       72.26     50.92 o 
   8   0  12     1025.56      940.29     62.90 o 
 -31   1  12       38.18       20.27    109.59 o 
 -29   1  12       21.61      -12.37     75.50 o 
 -27   1  12       62.01       96.35     40.12 o 
 -25   1  12      292.40      347.62     42.99 o 
 -23   1  12      272.48      240.19     44.79 o 
 -21   1  12      239.75      281.05     55.18 o 
 -19   1  12       50.71       65.87     57.63 o 
 -17   1  12      203.26      145.75     41.71 o 
 -15   1  12     2201.13     2532.90     54.46 o 
 -13   1  12        3.75       37.39     48.54 o 
 -11   1  12      386.50      447.17     51.42 o 
  -9   1  12     1202.19     1221.78     45.64 o 
  -7   1  12      875.86      876.80     36.05 o 
  -5   1  12      195.51      215.92     32.63 o 
  -3   1  12     1393.98     1319.83     31.92 o 
  -1   1  12      714.13      720.95     27.52 o 
   1   1  12      397.90      392.94     31.12 o 
   3   1  12        3.13       41.74     32.03 o 
   5   1  12       37.39      106.76     36.95 o 
   7   1  12       59.57      129.00     36.74 o 
   9   1  12       40.65       38.08     45.51 o 
 -30   2  12     2578.01     2370.57    119.22 o 
 -28   2  12     1370.57     1455.94     54.74 o 
 -26   2  12     3408.35     3665.19    146.32 o 
 -24   2  12     1866.36     1961.44     47.54 o 
 -22   2  12     1319.38     1389.95     68.51 o 
 -20   2  12      813.53      848.05     58.86 o 
 -18   2  12     2160.09     2260.92     48.06 o 
 -16   2  12     4201.92     4545.45     90.40 o 
 -14   2  12     5935.42     6041.06    142.16 o 
 -12   2  12     5660.10     5866.10    314.08 o 
 -10   2  12     1046.70     1117.30     45.08 o 
  -8   2  12     1144.44     1101.60     45.46 o 
  -6   2  12      287.65      253.66     35.48 o 
  -4   2  12     5876.56     6080.05    184.60 o 
  -2   2  12      410.20      422.09     28.08 o 
   0   2  12     1794.80     2013.45     67.04 o 
   2   2  12     3887.40     3939.48     72.20 o 
   4   2  12      628.61      730.44     38.47 o 
   6   2  12      834.42      807.79     43.93 o 
   8   2  12       92.35       87.71     77.48 o 
 -29   3  12       81.63       76.47     68.51 o 
 -27   3  12        7.47       69.47     52.66 o 
 -25   3  12       37.71       91.49     69.59 o 
 -23   3  12       23.62       54.10     60.13 o 
 -21   3  12      486.77      441.94     65.92 o 
 -19   3  12     2655.49     2575.82     99.91 o 
 -17   3  12       84.94       89.43     47.62 o 
 -15   3  12     2832.06     2692.34     66.18 o 
 -13   3  12      566.97      531.54     60.13 o 
 -11   3  12      172.09      174.45     77.69 o 
  -9   3  12     1300.57     1448.01     39.90 o 
  -7   3  12       45.22       36.83     34.94 o 
  -5   3  12      106.87      197.54     64.93 o 
  -3   3  12      277.79      287.90     29.99 o 
  -1   3  12       22.43      -33.95     34.37 o 
   1   3  12      786.30      869.82     38.43 o 
   3   3  12      503.15      506.83     45.79 o 
   5   3  12       42.88       14.99     44.39 o 
   7   3  12      191.30      163.44     44.61 o 
 -30   4  12      197.71      148.04     84.33 o 
 -28   4  12     1953.12     1707.00     59.11 o 
 -26   4  12     2273.65     2010.53     74.82 o 
 -24   4  12      383.83      524.53     69.87 o 
 -22   4  12       10.71       74.28     42.19 o 
 -20   4  12       31.89       14.39     50.88 o 
 -18   4  12     4115.51     3998.78    344.24 o 
 -16   4  12     5266.71     5201.81    416.98 o 
 -14   4  12      568.29      501.97     74.11 o 
 -12   4  12     3449.60     3509.62     63.85 o 
 -10   4  12     2801.46     2890.88     70.39 o 
  -8   4  12     4609.27     4849.07     66.06 o 
  -6   4  12     2481.90     2599.80     69.12 o 
  -4   4  12     1420.02     1491.71    100.86 o 
  -2   4  12     2177.59     2364.52    104.99 o 
   0   4  12     1255.79     1155.15     39.39 o 
   2   4  12     2223.94     2268.44    160.66 o 
   4   4  12      673.14      686.62     56.67 o 
   6   4  12      151.46      275.36     43.20 o 
 -27   5  12       79.42      229.96     75.62 o 
 -25   5  12        8.40       42.41     39.70 o 
 -23   5  12       43.17       67.13     40.61 o 
 -21   5  12      129.43      147.60     43.20 o 
 -19   5  12      502.51      460.67     45.63 o 
 -17   5  12     1243.26     1243.93     60.03 o 
 -15   5  12      797.11      820.03     60.93 o 
 -13   5  12      150.43       91.63     68.46 o 
 -11   5  12     1840.75     1787.82     73.12 o 
  -9   5  12      975.41      954.90     37.95 o 
  -7   5  12      250.19      261.63     50.60 o 
  -5   5  12     1399.87     1486.83     52.54 o 
  -3   5  12      457.91      450.58     67.36 o 
  -1   5  12      157.05      152.94     32.80 o 
   1   5  12       33.88        3.13     40.90 o 
   3   5  12       48.53        3.47     60.77 o 
   5   5  12       18.63      -53.07     71.58 o 
 -26   6  12      589.39      600.65     64.85 o 
 -24   6  12     1210.92     1157.22     50.27 o 
 -22   6  12     1341.91     1255.97     44.94 o 
 -20   6  12     2983.07     3118.51    329.31 o 
 -18   6  12     1613.63     1732.16     60.12 o 
 -16   6  12      735.04      849.04    111.43 o 
 -14   6  12     1793.02     1850.21     61.30 o 
 -12   6  12       90.48      174.78     78.44 o 
 -10   6  12      773.66      744.94     42.56 o 
  -8   6  12      768.41      809.54     49.09 o 
  -6   6  12     1544.98     1535.24     66.25 o 
  -4   6  12     2162.92     2071.28     38.48 o 
  -2   6  12      871.76      799.03     44.25 o 
   0   6  12      554.37      554.85     37.40 o 
   2   6  12      149.26      143.27     40.36 o 
   4   6  12      390.83      415.78     46.64 o 
 -25   7  12        1.30      -17.77     51.56 o 
 -23   7  12      274.61      343.03    145.47 o 
 -21   7  12      199.44      185.87     53.07 o 
 -19   7  12       68.66       86.45     46.76 o 
 -17   7  12        0.33       23.34     65.26 o 
 -15   7  12       30.25      208.96     86.21 o 
 -13   7  12       58.09       15.16     61.26 o 
 -11   7  12      687.41      727.46     81.79 o 
  -9   7  12       17.83       -7.94     53.97 o 
  -7   7  12      115.40       65.88     45.10 o 
  -5   7  12       10.88       14.90     61.23 o 
  -3   7  12        3.48       37.60     75.69 o 
  -1   7  12       22.95       84.95     49.67 o 
   1   7  12      144.28      132.08     40.33 o 
   3   7  12       59.06      120.21     49.10 o 
 -22   8  12     2319.16     2199.99    149.78 o 
 -20   8  12      632.24      633.84     61.56 o 
 -18   8  12      122.76       48.93     57.80 o 
 -16   8  12      148.39       93.89     95.44 o 
 -14   8  12     1764.92     1701.89     85.46 o 
 -12   8  12     2105.89     2115.67     86.35 o 
 -10   8  12      309.13      345.27     57.11 o 
  -8   8  12      412.22      435.19     56.29 o 
  -6   8  12      316.05      127.59    104.22 o 
  -4   8  12      295.69      343.80    110.30 o 
  -2   8  12      884.84      836.37     67.47 o 
   0   8  12     1115.06      934.71     79.34 o 
 -19   9  12      191.69      274.41     96.24 o 
 -17   9  12       23.15       69.26    100.43 o 
 -15   9  12      186.33      307.28     71.71 o 
 -13   9  12       91.00      201.52     96.76 o 
 -11   9  12       50.35       -0.47     89.13 o 
  -9   9  12       70.31      116.11     72.13 o 
  -7   9  12        4.28       70.18     65.85 o 
  -5   9  12       27.68      -39.97     96.03 o 
 -31   1  13     1540.93     1504.65     82.92 o 
 -29   1  13     1612.71     1691.68     43.61 o 
 -27   1  13     3766.14     3802.34     57.18 o 
 -25   1  13     1530.15     1549.68     46.08 o 
 -23   1  13      505.30      571.56     64.51 o 
 -21   1  13       39.44       16.86     53.82 o 
 -19   1  13     5843.62     6065.73     81.41 o 
 -17   1  13      862.44      887.27     46.28 o 
 -15   1  13     1467.12     1530.22     59.48 o 
 -13   1  13     2294.03     2305.77     66.42 o 
 -11   1  13    11971.05    12402.91    708.75 o 
  -9   1  13     3252.60     3311.69     48.75 o 
  -7   1  13     1104.48     1053.00     36.99 o 
  -5   1  13     1673.27     1734.22     33.38 o 
  -3   1  13     2469.31     2608.12     56.37 o 
  -1   1  13     5051.87     5319.42     96.06 o 
   1   1  13     2488.48     2354.89     40.08 o 
   3   1  13      550.23      608.33     38.03 o 
   5   1  13       26.75       37.86     41.78 o 
   7   1  13      315.05      382.88     60.58 o 
 -30   2  13       93.78       86.55     88.85 o 
 -28   2  13      155.35       82.40     67.21 o 
 -26   2  13        6.06        2.33     76.96 o 
 -24   2  13        2.55      -13.28     60.65 o 
 -22   2  13      228.36      241.12     64.93 o 
 -20   2  13        8.04       22.66     42.20 o 
 -18   2  13     1458.73     1540.56     47.31 o 
 -16   2  13     3925.64     4038.41     51.90 o 
 -14   2  13      322.71      261.69     60.33 o 
 -12   2  13     3770.14     3936.26    193.31 o 
 -10   2  13     1351.93     1352.69     44.31 o 
  -8   2  13       30.26       53.14     34.19 o 
  -6   2  13      107.53       94.96     34.04 o 
  -4   2  13      659.70      661.39     33.60 o 
  -2   2  13       13.40      -15.79     33.63 o 
   0   2  13      143.76      224.33     61.44 o 
   2   2  13        1.41       66.39     37.26 o 
   4   2  13        0.16       79.43     39.05 o 
   6   2  13        3.90      -18.29     52.47 o 
 -31   3  13      148.82       81.98     42.98 o 
 -29   3  13      789.47      783.13    101.66 o 
 -27   3  13     1157.72     1081.93     41.89 o 
 -25   3  13     3737.37     3810.64     84.24 o 
 -23   3  13     4815.64     4831.86     79.62 o 
 -21   3  13     3603.69     3826.19    105.85 o 
 -19   3  13      192.14      188.77     44.82 o 
 -17   3  13       11.54       42.61     48.02 o 
 -15   3  13      360.29      344.15     40.19 o 
 -13   3  13     6102.18     6647.18     91.49 o 
 -11   3  13     2506.85     2506.08    113.83 o 
  -9   3  13     5417.89     5531.07    286.25 o 
  -7   3  13     1682.14     1759.79     39.15 o 
  -5   3  13     2513.07     2579.27     57.63 o 
  -3   3  13       53.40       12.61     41.27 o 
  -1   3  13     1447.03     1422.29     88.30 o 
   1   3  13     2315.70     2386.59     43.04 o 
   3   3  13      583.40      542.65     42.57 o 
   5   3  13      655.62      642.32     50.58 o 
 -30   4  13      443.43      536.98     61.25 o 
 -28   4  13      157.00      146.72     53.99 o 
 -26   4  13       51.36       57.30     66.53 o 
 -24   4  13        0.12       31.21     71.40 o 
 -22   4  13      359.40      339.98     37.25 o 
 -20   4  13      360.62      430.77     47.91 o 
 -18   4  13       30.88       19.07     45.26 o 
 -16   4  13       93.58       56.13     48.62 o 
 -14   4  13      330.41      361.38     51.42 o 
 -12   4  13      659.28      497.03     71.99 o 
 -10   4  13      261.17      239.69     33.80 o 
  -8   4  13      325.92      307.10     66.81 o 
  -6   4  13      271.44      276.92     39.53 o 
  -4   4  13      678.21      721.54     53.24 o 
  -2   4  13       90.26       36.12     41.11 o 
   0   4  13       32.95        2.26     37.46 o 
   2   4  13      205.25      119.38     43.36 o 
   4   4  13      416.89      442.83     47.25 o 
   6   4  13       56.00      133.17     70.67 o 
 -29   5  13      360.67      336.05     73.15 o 
 -27   5  13     1047.29     1051.56     57.74 o 
 -25   5  13      736.41      788.35     96.29 o 
 -23   5  13      858.90      919.33     52.78 o 
 -21   5  13      102.92      137.63     35.95 o 
 -19   5  13     1362.32     1366.48     69.43 o 
 -17   5  13     2267.13     2312.06     74.34 o 
 -15   5  13     3134.32     3012.45     66.58 o 
 -13   5  13     2732.24     3221.65     89.18 o 
 -11   5  13      174.95      237.62     88.12 o 
  -9   5  13     1754.52     1867.02    118.21 o 
  -7   5  13      718.26      679.71     42.84 o 
  -5   5  13     4075.29     4075.85     65.19 o 
  -3   5  13     1314.52     1454.18    105.10 o 
  -1   5  13      982.50      965.60     49.04 o 
   1   5  13      515.40      633.95     53.65 o 
   3   5  13      504.57      449.22     38.96 o 
 -26   6  13       45.99       13.08     53.37 o 
 -24   6  13      171.71      128.90     47.81 o 
 -22   6  13      156.06      181.08     55.87 o 
 -20   6  13       13.23      -43.44     64.53 o 
 -18   6  13        0.99       13.32     55.12 o 
 -16   6  13     1047.67      942.12     55.47 o 
 -14   6  13     1301.74     1168.70     58.10 o 
 -12   6  13        5.90        9.61     53.77 o 
 -10   6  13      650.86      671.00     62.29 o 
  -8   6  13      488.73      406.97     52.12 o 
  -6   6  13       35.21        6.70     54.02 o 
  -4   6  13      176.52       66.12     79.03 o 
  -2   6  13        1.64      -37.84     37.84 o 
   0   6  13        6.76      -18.36     41.77 o 
   2   6  13        9.15      -19.82     78.14 o 
 -25   7  13      200.14      328.26    110.86 o 
 -23   7  13     3189.71     3151.25    125.53 o 
 -21   7  13      498.52      563.58     57.11 o 
 -19   7  13      698.49      619.00     52.76 o 
 -17   7  13      298.17      329.41     83.15 o 
 -15   7  13     3544.71     4110.33     93.93 o 
 -13   7  13     1402.56     1441.93     88.71 o 
 -11   7  13      593.93      654.15     61.49 o 
  -9   7  13      207.67      261.67     62.48 o 
  -7   7  13       16.81      -41.55     43.14 o 
  -5   7  13      332.44      299.07     45.04 o 
  -3   7  13      320.65      382.93     50.95 o 
  -1   7  13      974.35     1042.93     67.42 o 
   1   7  13      444.28      277.51     49.52 o 
 -22   8  13        2.23      -40.68     76.41 o 
 -20   8  13      232.78      250.84     80.28 o 
 -18   8  13        1.35       21.52     90.87 o 
 -16   8  13        4.94      298.99     90.92 o 
 -14   8  13       15.75      131.37     92.95 o 
 -12   8  13       63.61      123.79     93.42 o 
 -10   8  13      527.01      455.22     68.23 o 
  -8   8  13       80.83       10.04     58.78 o 
  -6   8  13       15.45       55.10     51.20 o 
  -4   8  13      244.27      413.07     53.35 o 
  -2   8  13       50.69       11.45     53.78 o 
 -17   9  13      431.91      405.26    100.86 o 
 -15   9  13      420.95      654.34    100.76 o 
 -13   9  13      321.55      432.24    101.14 o 
 -11   9  13      584.47      675.06    101.61 o 
  -9   9  13     1287.58     1239.32    104.06 o 
  -7   9  13      346.39      314.21     64.77 o 
 -32   0  14       37.46      114.42     59.89 o 
 -30   0  14      923.15      857.09     56.97 o 
 -28   0  14     6620.65     6697.61     87.86 o 
 -26   0  14     1879.34     1701.13     49.44 o 
 -24   0  14     1447.66     1464.25     49.77 o 
 -22   0  14      442.53      460.07     64.13 o 
 -18   0  14      150.76      114.13     64.08 o 
 -16   0  14      729.88      810.85     74.44 o 
 -14   0  14      326.77      358.60     76.04 o 
 -12   0  14     4781.29     4779.50    106.88 o 
 -10   0  14     4998.70     5179.77    263.63 o 
  -8   0  14     5604.02     5671.48    199.76 o 
  -6   0  14     8167.49     8321.10    219.04 o 
  -4   0  14     1471.72     1648.04     63.24 o 
  -2   0  14     2049.80     2141.37     53.25 o 
   0   0  14     1432.53     1481.89     53.79 o 
   2   0  14     1228.61     1203.93     55.10 o 
   4   0  14        9.55       60.86     45.83 o 
   6   0  14      151.82      223.19     51.25 o 
 -31   1  14      469.85      429.37     52.75 o 
 -29   1  14       20.03       -7.16     77.81 o 
 -27   1  14      291.73      239.83     65.87 o 
 -25   1  14       77.36       17.26     40.89 o 
 -23   1  14       18.72       24.63     62.62 o 
 -21   1  14     2412.38     2242.52     63.42 o 
 -19   1  14      322.98      413.35     42.61 o 
 -17   1  14      705.01      703.26     49.28 o 
 -15   1  14     1681.96     1552.74    122.68 o 
 -13   1  14     1043.88     1050.05     55.52 o 
 -11   1  14       39.14       26.99     39.88 o 
  -9   1  14        6.46       21.58     33.88 o 
  -7   1  14      594.51      632.13     33.29 o 
  -5   1  14      969.20      929.37     31.15 o 
  -3   1  14       51.52       53.39     34.68 o 
  -1   1  14      464.64      447.25     33.08 o 
   1   1  14       21.17      -19.25     32.63 o 
   3   1  14        0.29       -4.60     42.39 o 
   5   1  14      171.56      163.50     46.90 o 
 -30   2  14     1248.68     1252.78     70.60 o 
 -28   2  14     2238.83     2265.92     52.95 o 
 -26   2  14     1389.11     1513.53     52.48 o 
 -24   2  14     2515.91     2449.41     71.29 o 
 -22   2  14     4439.42     4572.72     56.07 o 
 -20   2  14     4575.14     4541.21     47.24 o 
 -18   2  14     1107.64     1141.32     39.84 o 
 -16   2  14      222.35      256.41     41.25 o 
 -14   2  14       87.17       64.54     54.31 o 
 -12   2  14     1981.19     2114.30     79.69 o 
 -10   2  14     3531.40     3600.30    152.70 o 
  -8   2  14     2973.27     3040.73    168.56 o 
  -6   2  14     1630.23     1581.87     35.29 o 
  -4   2  14      103.06       85.66     36.45 o 
  -2   2  14     3571.68     3451.61     81.00 o 
   0   2  14     2559.29     2618.53     62.07 o 
   2   2  14     1251.03     1357.87     69.22 o 
   4   2  14      587.39      458.57     42.05 o 
 -31   3  14       31.74      143.80    206.87 o 
 -29   3  14        0.37       70.60     53.67 o 
 -27   3  14      612.43      654.53     69.26 o 
 -25   3  14      382.15      375.64     71.15 o 
 -23   3  14      372.38      410.94     69.00 o 
 -21   3  14       49.00       68.99     47.26 o 
 -19   3  14       58.22       42.29     51.05 o 
 -17   3  14      214.15      204.47     34.60 o 
 -15   3  14      368.47      327.90     54.65 o 
 -13   3  14     1027.10     1046.51     73.50 o 
 -11   3  14       27.39       21.80     36.38 o 
  -9   3  14        4.65       65.33     41.31 o 
  -7   3  14       87.72      134.11     43.54 o 
  -5   3  14      187.21      291.38     41.23 o 
  -3   3  14      480.46      484.38     40.23 o 
  -1   3  14       14.70       10.33     35.46 o 
   1   3  14      339.80      292.81     37.21 o 
   3   3  14      183.42      199.91     50.19 o 
   5   3  14       94.01      125.59     43.62 o 
 -30   4  14     1324.14     1042.56    131.89 o 
 -28   4  14       27.38       55.14     76.89 o 
 -26   4  14     1766.19     1672.29     56.24 o 
 -24   4  14      566.05      578.47     69.17 o 
 -22   4  14      783.29      776.19     42.12 o 
 -20   4  14      760.88      756.72     54.29 o 
 -18   4  14     1939.20     2008.69     56.54 o 
 -16   4  14     1317.17     1447.63     85.60 o 
 -14   4  14     3532.88     3754.18     77.41 o 
 -12   4  14      496.97      424.80     76.47 o 
 -10   4  14     3493.54     3558.04    280.63 o 
  -8   4  14     1063.40     1210.59     50.96 o 
  -6   4  14     2425.51     2463.68     46.59 o 
  -4   4  14     2243.30     2194.23     40.19 o 
  -2   4  14      819.95      760.01     46.37 o 
   0   4  14      637.92      619.65     44.21 o 
   2   4  14      431.30      481.18     49.98 o 
   4   4  14      905.25      802.71     44.10 o 
 -29   5  14       10.19      -43.73     63.85 o 
 -27   5  14      518.06      569.80     62.59 o 
 -25   5  14      258.61      301.96     80.49 o 
 -23   5  14       29.72      134.95     55.32 o 
 -21   5  14      245.52      297.15     48.57 o 
 -19   5  14      268.23      236.48     56.63 o 
 -17   5  14      566.37      495.76     77.41 o 
 -15   5  14       73.60       92.43     78.58 o 
 -13   5  14       71.69      -23.40     56.03 o 
 -11   5  14      374.55      423.94     38.86 o 
  -9   5  14      491.75      541.26     38.46 o 
  -7   5  14      231.20      235.63     57.40 o 
  -5   5  14      863.81      798.62     56.09 o 
  -3   5  14       62.98      100.20     45.34 o 
  -1   5  14        8.84       25.32     44.15 o 
   1   5  14       16.90        5.61     46.78 o 
   3   5  14        0.28        7.78     40.57 o 
 -26   6  14      718.78      682.53     59.03 o 
 -24   6  14     1736.91     1590.30     76.75 o 
 -22   6  14     1616.00     1601.10     61.94 o 
 -20   6  14      559.18      668.10     69.82 o 
 -18   6  14      855.73      955.40     87.11 o 
 -16   6  14     1810.57     2186.16     85.41 o 
 -14   6  14      623.88      647.65     74.82 o 
 -12   6  14     1801.87     2042.17     77.93 o 
 -10   6  14      199.62      192.42     52.17 o 
  -8   6  14      703.79      800.76     97.40 o 
  -6   6  14      810.76      830.27     54.27 o 
  -4   6  14      567.98      566.21     44.06 o 
  -2   6  14      766.13      794.25     93.86 o 
   0   6  14       50.17        8.00     67.01 o 
 -25   7  14        3.53       48.05     69.28 o 
 -23   7  14      317.37      164.80     90.85 o 
 -21   7  14      102.00      159.11     59.35 o 
 -19   7  14      538.28      542.70     94.41 o 
 -17   7  14      167.55      159.05     57.16 o 
 -15   7  14       18.55      -50.48     58.01 o 
 -13   7  14       20.69       11.96     81.83 o 
 -11   7  14       66.06       81.83     81.17 o 
  -9   7  14        1.05       15.83    114.96 o 
  -7   7  14      132.24      150.26     50.09 o 
  -5   7  14      590.95      524.04     49.99 o 
  -3   7  14       10.07        1.58     68.56 o 
  -1   7  14      188.77      182.27     64.15 o 
 -22   8  14      166.95      215.24     62.50 o 
 -20   8  14      901.58     1025.04    104.62 o 
 -18   8  14      216.97      103.30     64.74 o 
 -16   8  14     1704.79     1727.13     96.48 o 
 -14   8  14      511.29      500.09     92.10 o 
 -12   8  14      663.44      869.75     92.05 o 
 -10   8  14      819.30      714.33     66.91 o 
  -8   8  14      840.73      753.70     84.42 o 
  -6   8  14      393.86      424.57     66.57 o 
 -15   9  14        3.50       13.28     96.85 o 
 -13   9  14       30.70      -17.61     97.04 o 
 -31   1  15      641.85      573.42     59.58 o 
 -29   1  15     1236.41     1216.25    133.91 o 
 -27   1  15      830.39      752.61     42.34 o 
 -25   1  15     2013.80     1919.00     67.47 o 
 -23   1  15     3625.52     3560.66     76.32 o 
 -21   1  15     5150.13     5526.10    195.59 o 
 -19   1  15      271.44      362.60     44.29 o 
 -17   1  15     1588.51     1599.51     53.99 o 
 -15   1  15      787.75      756.88     52.60 o 
 -13   1  15     1684.83     1796.27     72.32 o 
 -11   1  15      352.10      384.08     37.25 o 
  -9   1  15     3068.30     3009.29     41.65 o 
  -7   1  15     1711.44     1792.86     42.56 o 
  -5   1  15     1312.43     1492.95     51.75 o 
  -3   1  15     2962.84     3026.82     38.74 o 
  -1   1  15     2331.15     2357.60     64.09 o 
   1   1  15      929.44      935.93     39.29 o 
   3   1  15      483.51      451.84     41.72 o 
 -32   2  15      183.12      215.69     48.98 o 
 -30   2  15      165.76      217.44     54.21 o 
 -28   2  15        0.59       35.85    117.55 o 
 -26   2  15       11.80      -13.42     68.23 o 
 -24   2  15       42.75       21.15     47.16 o 
 -22   2  15       22.95       98.25     46.42 o 
 -20   2  15      219.03      284.95     46.29 o 
 -18   2  15       89.00       56.98     39.84 o 
 -16   2  15      545.66      620.29     54.24 o 
 -14   2  15      359.75      342.86     52.32 o 
 -12   2  15      744.49      717.98     39.77 o 
 -10   2  15      318.41      291.67     33.96 o 
  -8   2  15       35.12       10.72     33.21 o 
  -6   2  15     1291.86     1339.26     50.40 o 
  -4   2  15      441.94      426.76     38.74 o 
  -2   2  15      369.29      370.84     38.30 o 
   0   2  15      135.17      134.57     30.58 o 
   2   2  15      174.05      190.38     41.53 o 
   4   2  15       47.15      -51.33     51.33 o 
 -31   3  15      700.66      639.46     51.47 o 
 -29   3  15      243.57      179.67     44.26 o 
 -27   3  15     1987.20     1919.42     74.39 o 
 -25   3  15     1546.37     1583.23     54.21 o 
 -23   3  15     4662.74     4850.88     99.87 o 
 -21   3  15     4013.79     4291.88    176.59 o 
 -19   3  15     1798.39     1869.78     67.39 o 
 -17   3  15      124.75      183.06     53.95 o 
 -15   3  15       55.21       34.51     66.91 o 
 -13   3  15      778.86      733.30     70.02 o 
 -11   3  15     2426.28     2548.50    102.13 o 
  -9   3  15     2392.78     2574.08    140.15 o 
  -7   3  15     1792.77     1939.28     46.43 o 
  -5   3  15      557.82      592.71     35.18 o 
  -3   3  15     1954.86     2097.28     85.02 o 
  -1   3  15      540.63      515.95     44.26 o 
   1   3  15      421.72      443.10     42.42 o 
   3   3  15      207.28      130.42     83.48 o 
 -30   4  15       48.78      -63.68     63.68 o 
 -28   4  15        0.03       54.85     59.71 o 
 -26   4  15      253.08      257.99     83.22 o 
 -24   4  15      132.28       58.75     56.47 o 
 -22   4  15       15.05        1.06     39.30 o 
 -20   4  15      585.87      588.69     46.17 o 
 -18   4  15      502.32      499.95     56.60 o 
 -16   4  15      152.23      292.68     80.52 o 
 -14   4  15       16.45      -72.32     81.60 o 
 -12   4  15      240.93      244.41     49.07 o 
 -10   4  15      289.00      305.66     56.83 o 
  -8   4  15      379.29      419.38     37.57 o 
  -6   4  15      113.79       66.56     44.93 o 
  -4   4  15      232.06      246.22     39.19 o 
  -2   4  15      299.68      241.27     41.74 o 
   0   4  15        0.07        5.40     44.62 o 
   2   4  15      133.38      154.72     48.26 o 
 -29   5  15      258.28      323.18     68.43 o 
 -27   5  15      510.12      448.11     77.22 o 
 -25   5  15      217.85      282.37     67.73 o 
 -23   5  15      537.93      560.22     58.40 o 
 -21   5  15     1793.47     1774.41    143.26 o 
 -19   5  15      330.02      291.27     74.06 o 
 -17   5  15     1258.83     1189.18     78.35 o 
 -15   5  15     1982.88     1904.68     80.89 o 
 -13   5  15     3784.65     3819.35     66.53 o 
 -11   5  15     1049.06     1180.32     39.81 o 
  -9   5  15       14.72       65.18     72.86 o 
  -7   5  15     1593.71     1607.53     48.78 o 
  -5   5  15     1220.77     1160.32     43.96 o 
  -3   5  15     1837.81     1775.62     82.70 o 
  -1   5  15       71.07       23.89     41.08 o 
   1   5  15      831.39      833.31     57.03 o 
 -26   6  15       10.24      -19.76     64.31 o 
 -24   6  15      136.74       94.36     52.34 o 
 -22   6  15       45.03       22.76     70.26 o 
 -20   6  15       25.78       34.42     81.13 o 
 -18   6  15      481.49      468.35     85.04 o 
 -16   6  15       48.61      120.87     84.89 o 
 -14   6  15       95.29      167.10     83.95 o 
 -12   6  15      347.02      372.82     84.52 o 
 -10   6  15     1362.23     1301.93     57.54 o 
  -8   6  15      723.57      706.54     56.55 o 
  -6   6  15      579.76      596.28     71.66 o 
  -4   6  15      159.03       80.57     59.12 o 
  -2   6  15        8.67      -48.17    148.60 o 
 -25   7  15     1152.39      956.61     60.40 o 
 -23   7  15      114.07      127.08     85.72 o 
 -21   7  15      666.76      534.04     92.99 o 
 -19   7  15      694.23      818.53     94.26 o 
 -17   7  15     3188.54     3625.92    102.69 o 
 -15   7  15      197.60      300.92     88.19 o 
 -13   7  15      532.10      626.14     68.04 o 
 -11   7  15      653.85      660.08     95.39 o 
  -9   7  15     1047.48      952.82     61.89 o 
  -7   7  15      432.27      386.24     51.05 o 
  -5   7  15       11.02      114.10    197.47 o 
  -3   7  15      186.08      189.85     59.28 o 
 -20   8  15       46.66       61.73     99.82 o 
 -18   8  15        1.50      116.11    102.83 o 
 -16   8  15       21.21      -34.65     95.96 o 
 -14   8  15       84.19       83.81     96.24 o 
 -12   8  15       66.67       -1.60    104.48 o 
 -10   8  15       14.48       -4.22     94.38 o 
  -8   8  15       62.21       25.72     54.27 o 
 -32   0  16     1773.07     1601.83     67.00 o 
 -30   0  16      109.07      129.63     77.41 o 
 -28   0  16      797.38      753.41     69.73 o 
 -26   0  16      285.73      279.78     70.34 o 
 -24   0  16     3597.15     3343.84     71.52 o 
 -22   0  16     7039.43     7610.49     93.75 o 
 -20   0  16       25.41      -30.23     76.00 o 
 -18   0  16     3167.89     3108.27     79.15 o 
 -16   0  16      735.24      712.07     69.78 o 
 -14   0  16     3318.35     3443.14     80.61 o 
 -12   0  16      265.46      364.53     81.50 o 
 -10   0  16      300.95      346.08     50.44 o 
  -8   0  16     1675.58     1799.96    102.76 o 
  -6   0  16     3727.36     3647.61     56.69 o 
  -4   0  16     4527.85     4635.22    122.07 o 
  -2   0  16      818.69      803.77     54.11 o 
   0   0  16       69.94       47.55     59.09 o 
   2   0  16      493.13      480.99     53.40 o 
 -31   1  16      129.40      110.18     77.83 o 
 -29   1  16      233.63      170.79     39.59 o 
 -27   1  16        4.46       -4.18     47.64 o 
 -25   1  16        2.75       35.37     33.81 o 
 -23   1  16       32.84       29.39     44.53 o 
 -21   1  16      821.22      781.66     41.18 o 
 -19   1  16      707.14      819.32     92.00 o 
 -17   1  16       46.11       28.99     47.01 o 
 -15   1  16      190.91      222.37     52.22 o 
 -13   1  16     3184.18     3260.86     60.83 o 
 -11   1  16     2173.44     2365.85     49.65 o 
  -9   1  16        0.42      -10.62     36.32 o 
  -7   1  16     1882.03     1895.13     38.89 o 
  -5   1  16       92.93       57.17     28.08 o 
  -3   1  16      446.55      383.55     37.98 o 
  -1   1  16       11.03        8.73     42.44 o 
   1   1  16       73.95       43.71     43.78 o 
 -32   2  16      650.74      663.16     61.14 o 
 -30   2  16      796.78      838.52     45.69 o 
 -28   2  16     1051.18     1187.39     88.92 o 
 -26   2  16     1263.68     1451.21     88.52 o 
 -24   2  16     2387.35     2280.63    119.83 o 
 -22   2  16     3657.27     3546.06     48.47 o 
 -20   2  16     4988.33     4704.82     47.99 o 
 -18   2  16     4375.67     4582.31     77.87 o 
 -16   2  16      504.31      601.29     63.67 o 
 -14   2  16      168.76      152.06     61.67 o 
 -12   2  16       70.47       63.83     35.77 o 
 -10   2  16     1791.90     1996.28    140.32 o 
  -8   2  16      276.96      311.57     36.68 o 
  -6   2  16      449.49      479.45     36.37 o 
  -4   2  16     2971.23     3029.73     46.76 o 
  -2   2  16      626.26      653.35     38.69 o 
   0   2  16     1197.12     1243.62     62.14 o 
   2   2  16      474.13      429.42     65.98 o 
 -31   3  16      257.90      333.33     66.30 o 
 -29   3  16       30.73       61.51     44.88 o 
 -27   3  16      451.51      476.26     49.46 o 
 -25   3  16      105.99       21.60     51.19 o 
 -23   3  16        5.66       38.21     39.15 o 
 -21   3  16      330.22      322.02     44.72 o 
 -19   3  16       38.29       28.21     50.89 o 
 -17   3  16        0.91        9.01     58.96 o 
 -15   3  16      873.52      894.29     83.95 o 
 -13   3  16      155.06      284.77     79.62 o 
 -11   3  16       61.35       53.77     47.50 o 
  -9   3  16      559.48      555.28     37.88 o 
  -7   3  16      147.66      146.94     38.61 o 
  -5   3  16        9.11      -12.76     43.38 o 
  -3   3  16       44.10       30.61     37.85 o 
  -1   3  16       15.80      -41.57     41.57 o 
   1   3  16        0.37       89.09     45.60 o 
 -30   4  16      670.34      650.43     83.81 o 
 -28   4  16      615.51      583.84     57.38 o 
 -26   4  16       21.19       25.28     47.98 o 
 -24   4  16      935.18      953.88     76.25 o 
 -22   4  16     2080.69     2105.47     56.85 o 
 -20   4  16      596.29      563.70     54.02 o 
 -18   4  16     1583.74     1824.26     80.61 o 
 -16   4  16     1947.52     1904.87     61.63 o 
 -14   4  16     1751.23     1786.12     59.75 o 
 -12   4  16     1391.33     1438.35     82.54 o 
 -10   4  16      628.56      674.00     37.89 o 
  -8   4  16     1557.03     1691.91     57.31 o 
  -6   4  16      599.08      510.78     39.98 o 
  -4   4  16     1012.74      883.64     83.22 o 
  -2   4  16      969.02      840.10     46.40 o 
   0   4  16      840.52      829.79     87.07 o 
 -29   5  16       48.51      -34.34     61.38 o 
 -27   5  16      271.90      314.05     51.30 o 
 -25   5  16      423.98      476.27     65.74 o 
 -23   5  16        5.37      -19.38     48.11 o 
 -21   5  16      534.85      506.07     85.69 o 
 -19   5  16      411.58      550.61     87.44 o 
 -17   5  16       60.55       82.63     87.39 o 
 -15   5  16        8.60        6.17     79.43 o 
 -13   5  16       44.09       26.41     60.83 o 
 -11   5  16     1373.45     1420.02    106.46 o 
  -9   5  16      420.58      389.49     38.30 o 
  -7   5  16       44.87       72.33     50.72 o 
  -5   5  16       51.90      -84.28     84.28 o 
  -3   5  16        4.84       58.43     53.11 o 
  -1   5  16       95.37      115.28     44.01 o 
 -26   6  16      734.61      641.19     59.11 o 
 -24   6  16      308.18      197.37     86.99 o 
 -22   6  16      266.18      319.71     92.62 o 
 -20   6  16     1934.96     2074.14     86.68 o 
 -18   6  16      810.87     1080.46     83.81 o 
 -16   6  16      536.84      629.67     83.06 o 
 -14   6  16      433.20      485.40     58.76 o 
 -12   6  16      435.72      434.12     59.23 o 
 -10   6  16     1594.25     1647.87    147.14 o 
  -8   6  16      902.23     1053.07     52.15 o 
  -6   6  16      542.90      519.98     50.50 o 
  -4   6  16      179.06      167.85     53.22 o 
 -23   7  16        2.46       22.51    100.43 o 
 -21   7  16      187.36      180.57     97.98 o 
 -19   7  16       27.49      -66.15     66.15 o 
 -17   7  16      610.01      684.38     94.55 o 
 -15   7  16        0.03      -17.42     65.45 o 
 -13   7  16       79.18      111.21     92.33 o 
 -11   7  16      409.83      333.92    105.89 o 
  -9   7  16       36.24       35.68    107.59 o 
  -7   7  16       37.13       57.12     72.96 o 
 -18   8  16     1249.97     1255.43     73.36 o 
 -16   8  16      199.12      284.39    100.29 o 
 -14   8  16      624.82      650.67    102.93 o 
 -12   8  16      791.46      540.39    102.97 o 
 -10   8  16      689.37      788.44     98.88 o 
 -31   1  17      703.69      848.16    143.04 o 
 -29   1  17      291.00      277.26     55.53 o 
 -27   1  17       45.70       45.11     38.96 o 
 -25   1  17     3384.40     3510.52     78.21 o 
 -23   1  17     2488.12     2332.76     64.04 o 
 -21   1  17     1349.31     1324.06     55.97 o 
 -19   1  17     1198.43     1188.26     64.36 o 
 -17   1  17     5320.12     5675.23    287.34 o 
 -15   1  17     4892.27     4981.24    147.45 o 
 -13   1  17      963.46     1006.87     58.26 o 
 -11   1  17        8.87      -13.07     39.67 o 
  -9   1  17      247.92      252.36     32.98 o 
  -7   1  17      644.70      677.31     43.00 o 
  -5   1  17     2078.69     2074.57     42.90 o 
  -3   1  17     2074.68     2245.91     46.16 o 
  -1   1  17      472.39      442.73     44.97 o 
 -32   2  17       30.98       58.09     64.32 o 
 -30   2  17        2.64       31.71     53.44 o 
 -28   2  17      203.23      250.56     54.81 o 
 -26   2  17      350.46      355.22     51.20 o 
 -24   2  17       30.95       73.27     42.54 o 
 -22   2  17     1051.60     1003.10     46.18 o 
 -20   2  17      935.95      920.33     87.65 o 
 -18   2  17      550.21      618.74     51.33 o 
 -16   2  17     1431.80     1338.28     94.36 o 
 -14   2  17       22.07       55.39     61.13 o 
 -12   2  17      473.00      488.20     35.51 o 
 -10   2  17       23.05       14.06     40.60 o 
  -8   2  17       16.39       48.27     35.40 o 
  -6   2  17      225.69      239.67     40.10 o 
  -4   2  17       69.60      113.56     41.48 o 
  -2   2  17        1.02      -25.90     45.08 o 
   0   2  17       92.77       76.94     41.64 o 
 -31   3  17       93.66       48.61     43.55 o 
 -29   3  17      453.07      348.04     56.92 o 
 -27   3  17     1442.46     1518.61     59.85 o 
 -25   3  17     2278.67     2441.13     81.34 o 
 -23   3  17     1774.90     1898.18     58.45 o 
 -21   3  17     1530.29     1414.23     48.89 o 
 -19   3  17     3376.01     3287.56    145.10 o 
 -17   3  17      615.85      757.41     77.41 o 
 -15   3  17      643.90      692.01     78.54 o 
 -13   3  17      258.05      358.95     37.15 o 
 -11   3  17     1848.75     1885.66    101.04 o 
  -9   3  17      330.39      357.92     54.65 o 
  -7   3  17      793.44      793.85     45.44 o 
  -5   3  17     1417.67     1391.78     50.56 o 
  -3   3  17      158.94      126.81     40.87 o 
  -1   3  17      345.84      390.62     57.28 o 
 -30   4  17      155.27      181.92     62.12 o 
 -28   4  17       81.58      -11.06     66.93 o 
 -26   4  17        6.72        9.24     61.75 o 
 -24   4  17      245.07      213.06     49.60 o 
 -22   4  17      419.32      364.88     56.88 o 
 -20   4  17       31.92       36.40     60.65 o 
 -18   4  17      121.70       91.58     52.74 o 
 -16   4  17       23.65       14.27     71.99 o 
 -14   4  17        5.75       -7.06     79.53 o 
 -12   4  17      400.08      406.74     54.72 o 
 -10   4  17      189.55      189.76     53.15 o 
  -8   4  17       34.02      -51.52     51.52 o 
  -6   4  17       62.65      193.47     59.02 o 
  -4   4  17       85.73       70.40     48.94 o 
  -2   4  17       43.50       67.54     54.81 o 
 -29   5  17     1045.04      933.22     89.89 o 
 -27   5  17      292.62      262.25     73.03 o 
 -25   5  17      387.16      459.25     70.55 o 
 -23   5  17      141.80      159.49     58.04 o 
 -21   5  17      190.33      155.38     81.97 o 
 -19   5  17     1770.67     1585.63     64.84 o 
 -17   5  17      949.06     1097.83     86.87 o 
 -15   5  17     2123.38     2267.47     90.69 o 
 -13   5  17      471.80      407.66     60.79 o 
 -11   5  17     1587.83     1587.66    161.05 o 
  -9   5  17      800.72      863.25     60.36 o 
  -7   5  17      319.60      371.46     61.35 o 
  -5   5  17      474.05      547.96     80.04 o 
  -3   5  17      419.66      356.89     57.65 o 
 -26   6  17        0.34       93.24     82.92 o 
 -24   6  17        2.09       31.74     95.21 o 
 -22   6  17       13.72      -91.49     91.49 o 
 -20   6  17        9.05      -93.13     93.13 o 
 -18   6  17      109.97      -79.53     95.35 o 
 -16   6  17        0.04       50.76     66.15 o 
 -14   6  17       22.76      120.26     93.32 o 
 -12   6  17      339.51      370.95    114.25 o 
 -10   6  17        4.65      -40.17     76.65 o 
  -8   6  17       71.59      149.90     62.44 o 
  -6   6  17       12.24        3.39     45.69 o 
 -23   7  17        5.44      159.15     98.03 o 
 -21   7  17      891.25      766.21    104.76 o 
 -19   7  17      944.27      949.23    106.51 o 
 -17   7  17      341.34      499.67     62.95 o 
 -15   7  17      608.37      468.87     99.68 o 
 -13   7  17      253.14      133.20     96.57 o 
 -11   7  17      598.87      595.70     57.22 o 
  -9   7  17      374.81      387.91     73.74 o 
 -32   0  18       45.30       86.59     85.22 o 
 -30   0  18      754.05      634.09     81.03 o 
 -28   0  18      227.70      297.12     86.94 o 
 -26   0  18     6733.01     6575.67     65.64 o 
 -24   0  18      327.12      221.25     82.26 o 
 -22   0  18      453.12      477.58     73.22 o 
 -20   0  18      812.21      878.32     77.93 o 
 -18   0  18     2283.22     2347.80     84.38 o 
 -16   0  18     3903.08     4200.59     91.11 o 
 -14   0  18     2712.43     2842.99     86.73 o 
 -12   0  18     4623.79     4604.11     93.04 o 
 -10   0  18      429.74      460.05     54.87 o 
  -8   0  18       21.68       43.92     51.98 o 
  -6   0  18       10.51      -24.77     50.16 o 
  -4   0  18      778.06      795.47     61.54 o 
  -2   0  18      470.83      440.35    103.52 o 
 -31   1  18       21.11      -31.53     62.40 o 
 -29   1  18      298.53      350.63     45.54 o 
 -27   1  18      657.37      694.34     43.03 o 
 -25   1  18        0.75        8.35     42.38 o 
 -23   1  18       47.92       11.62     39.83 o 
 -21   1  18       26.77      -23.16     56.60 o 
 -19   1  18      149.86      127.14     58.86 o 
 -17   1  18        3.27        5.60     53.25 o 
 -15   1  18      130.38      166.18     58.31 o 
 -13   1  18        3.27       36.52     64.67 o 
 -11   1  18        0.75       16.30     31.59 o 
  -9   1  18      502.73      564.48     40.15 o 
  -7   1  18       67.02       28.72     38.07 o 
  -5   1  18      588.45      505.72     42.90 o 
  -3   1  18      234.84      163.11     47.79 o 
 -32   2  18      173.22       90.97     59.87 o 
 -30   2  18      292.52      344.33     47.39 o 
 -28   2  18      735.66      812.48     59.17 o 
 -26   2  18     1237.78     1275.68     65.06 o 
 -24   2  18      854.41      926.26     48.57 o 
 -22   2  18     2014.97     1979.80     68.60 o 
 -20   2  18     2704.79     2586.88     63.58 o 
 -18   2  18     3508.78     3544.35    134.66 o 
 -16   2  18     2335.93     2338.09    162.25 o 
 -14   2  18      525.43      591.72     47.44 o 
 -12   2  18      609.22      729.96     48.99 o 
 -10   2  18      418.55      381.49     49.92 o 
  -8   2  18      824.83      866.24     41.35 o 
  -6   2  18      868.90      901.25     45.67 o 
  -4   2  18      169.04      159.22     41.21 o 
  -2   2  18      325.05      300.45     47.44 o 
 -31   3  18       50.56      -11.21     52.52 o 
 -29   3  18        2.86      -39.80    108.93 o 
 -27   3  18        2.21      -37.80     51.70 o 
 -25   3  18      104.81       97.70     44.73 o 
 -23   3  18       60.55       69.44     50.93 o 
 -21   3  18       30.38      -12.57     48.29 o 
 -19   3  18      484.06      467.22     82.45 o 
 -17   3  18       87.47      296.12     71.57 o 
 -15   3  18       21.23       -5.23     79.81 o 
 -13   3  18        2.50      -33.70     44.96 o 
 -11   3  18        1.48      -52.52     52.52 o 
  -9   3  18      118.75       82.63     40.68 o 
  -7   3  18       49.74       52.26     49.92 o 
  -5   3  18      202.21      217.91     46.94 o 
  -3   3  18       95.54       39.51     38.61 o 
 -30   4  18      422.47      434.11     71.80 o 
 -28   4  18      322.81      245.44     72.58 o 
 -26   4  18      218.03      242.59     54.21 o 
 -24   4  18      317.25      269.46     44.36 o 
 -22   4  18      276.99      239.00     58.48 o 
 -20   4  18     2363.76     2449.60     90.40 o 
 -18   4  18      778.84      800.45     86.92 o 
 -16   4  18     2551.53     2500.31     68.27 o 
 -14   4  18      940.10      786.79     87.63 o 
 -12   4  18      782.18      741.20     63.45 o 
 -10   4  18      869.83      863.11     45.33 o 
  -8   4  18      518.80      496.04     73.03 o 
  -6   4  18      649.76      665.85     48.62 o 
  -4   4  18      229.22      172.39     52.90 o 
 -27   5  18       78.84       38.44     63.00 o 
 -25   5  18        4.35        4.52     64.70 o 
 -23   5  18      207.20      178.97     92.24 o 
 -21   5  18      112.78      178.12     95.91 o 
 -19   5  18       53.16       84.24     56.31 o 
 -17   5  18      269.75      421.83     80.61 o 
 -15   5  18       65.54       77.13     79.71 o 
 -13   5  18       65.91       71.99     87.15 o 
 -11   5  18      237.61      308.54     59.98 o 
  -9   5  18        8.88       22.06    105.26 o 
  -7   5  18       12.22       65.27     55.45 o 
 -24   6  18      448.34      388.03     72.61 o 
 -22   6  18      514.23      383.04     99.58 o 
 -20   6  18        5.76      -56.03     64.51 o 
 -18   6  18      534.26      544.68     93.18 o 
 -16   6  18      233.11      162.21     92.10 o 
 -14   6  18      650.12      616.72     92.24 o 
 -12   6  18      915.26      785.94    137.21 o 
 -10   6  18      525.85      593.64     66.80 o 
  -8   6  18      745.15      664.98     94.83 o 
 -21   7  18        0.38       75.85     68.56 o 
 -19   7  18      190.12      141.54    100.43 o 
 -17   7  18        7.04        6.03     99.26 o 
 -15   7  18        9.67      -12.10    100.10 o 
 -13   7  18       51.98      -34.75     69.54 o 
 -31   1  19       26.08       35.56     43.86 o 
 -29   1  19      292.38      270.29     39.85 o 
 -27   1  19     1872.68     1803.37     46.80 o 
 -25   1  19       40.09       78.60     49.66 o 
 -23   1  19      806.21      888.53     61.38 o 
 -21   1  19     1199.12     1276.93     69.36 o 
 -19   1  19     2754.60     2753.19    161.10 o 
 -17   1  19     1028.18      932.70     63.40 o 
 -15   1  19     3320.57     3249.06    139.42 o 
 -13   1  19     2521.14     2686.49     72.29 o 
 -11   1  19      699.32      771.86     40.11 o 
  -9   1  19      444.77      477.94     36.84 o 
  -7   1  19       56.96       61.50     42.87 o 
  -5   1  19       13.78       41.80     46.52 o 
 -30   2  19      112.96      169.12     63.73 o 
 -28   2  19      106.06      124.93     50.71 o 
 -26   2  19      159.92      166.64     43.97 o 
 -24   2  19        7.43       37.44     43.63 o 
 -22   2  19       14.98       63.17     47.97 o 
 -20   2  19       14.62       29.96     52.07 o 
 -18   2  19      479.71      420.52     70.08 o 
 -16   2  19       67.93       14.32     63.96 o 
 -14   2  19        3.00       -9.40     67.12 o 
 -12   2  19      704.10      618.46     40.36 o 
 -10   2  19      459.02      423.64     45.93 o 
  -8   2  19        2.88       40.78     43.54 o 
  -6   2  19      125.08       88.63     47.97 o 
  -4   2  19       64.11       70.91     44.33 o 
 -29   3  19      571.27      458.96     53.17 o 
 -27   3  19      823.40      780.18     48.13 o 
 -25   3  19     1269.09     1303.13     60.77 o 
 -23   3  19      638.87      643.26     45.28 o 
 -21   3  19      499.04      457.29     48.95 o 
 -19   3  19      741.40      695.21     85.41 o 
 -17   3  19     2482.38     2547.63     90.45 o 
 -15   3  19     1411.11     1300.25     87.25 o 
 -13   3  19      706.19      712.93     52.92 o 
 -11   3  19       44.06       36.24     58.30 o 
  -9   3  19     1203.39     1362.23    148.34 o 
  -7   3  19      714.02      764.53     47.77 o 
  -5   3  19      236.82      190.68     52.18 o 
 -28   4  19      206.75      183.74     61.02 o 
 -26   4  19      328.78      289.25     56.41 o 
 -24   4  19       49.55       91.68     54.08 o 
 -22   4  19       80.75      164.23     96.43 o 
 -20   4  19      134.15      135.23     56.55 o 
 -18   4  19       12.67        1.51     57.44 o 
 -16   4  19      182.20      233.97     81.69 o 
 -14   4  19      348.84      351.54     80.56 o 
 -12   4  19      142.12      156.74     59.31 o 
 -10   4  19       89.83      101.42     58.31 o 
  -8   4  19       63.57      -20.68     66.50 o 
  -6   4  19       14.42      152.23     97.56 o 
 -27   5  19     1483.16     1365.85     74.11 o 
 -25   5  19      738.51      818.57     74.96 o 
 -23   5  19      393.09      395.66     93.37 o 
 -21   5  19       86.73      166.07     91.16 o 
 -19   5  19      354.69      248.04     66.86 o 
 -17   5  19      963.52      889.48     96.10 o 
 -15   5  19      310.70      333.64     93.18 o 
 -13   5  19     1908.23     1876.00    153.90 o 
 -11   5  19      800.74      782.64    138.64 o 
  -9   5  19      806.53      756.91     54.09 o 
 -24   6  19      178.77     -101.37    101.37 o 
 -22   6  19       33.73       74.49     71.71 o 
 -20   6  19       20.05        9.04    102.41 o 
 -18   6  19        0.02      -93.09    103.49 o 
 -16   6  19      617.64      419.57    105.42 o 
 -14   6  19       34.64      109.66    100.76 o 
 -12   6  19       98.85      141.16     64.43 o 
 -30   0  20      211.51      229.68     64.19 o 
 -28   0  20     2666.69     2454.34     64.34 o 
 -26   0  20      409.24      315.80     93.89 o 
 -24   0  20      687.58      708.54     82.82 o 
 -22   0  20      335.51      295.84     84.24 o 
 -20   0  20     2240.59     2491.46    110.08 o 
 -18   0  20      721.61      813.86     85.13 o 
 -16   0  20      492.22      466.66     83.76 o 
 -14   0  20     1591.15     1542.83     88.47 o 
 -12   0  20     3655.98     3632.70    226.93 o 
 -10   0  20     5772.12     6049.77     81.89 o 
  -8   0  20      871.66      827.89     65.68 o 
  -6   0  20      172.78       62.34     64.72 o 
 -31   1  20      229.40      181.23     40.87 o 
 -29   1  20      159.08      188.35     67.01 o 
 -27   1  20      750.19      806.74     50.39 o 
 -25   1  20        2.05       15.83     45.95 o 
 -23   1  20       10.73       72.88     57.16 o 
 -21   1  20      231.73      236.26     64.41 o 
 -19   1  20      149.01      144.10     63.36 o 
 -17   1  20      466.61      488.53     72.13 o 
 -15   1  20       65.36       61.83     62.60 o 
 -13   1  20      259.29      265.00     62.99 o 
 -11   1  20       92.98      133.86     48.95 o 
  -9   1  20       36.13       23.60     41.17 o 
  -7   1  20       26.05       -0.03     50.23 o 
 -30   2  20      462.80      483.55     53.24 o 
 -28   2  20      264.82      254.46     47.83 o 
 -26   2  20      352.69      266.94     53.72 o 
 -24   2  20      938.35      956.02     52.02 o 
 -22   2  20      547.57      584.61     51.66 o 
 -20   2  20     1505.68     1423.37     54.77 o 
 -18   2  20      811.29      851.05     78.18 o 
 -16   2  20     2384.09     2131.35    114.02 o 
 -14   2  20      594.36      605.64     66.26 o 
 -12   2  20       34.73       70.88     43.36 o 
 -10   2  20     1489.58     1505.30     55.37 o 
  -8   2  20      207.99      188.58     49.48 o 
 -29   3  20       36.91      -17.16     60.27 o 
 -27   3  20       20.48       16.64     50.69 o 
 -25   3  20        0.06       22.17     56.95 o 
 -23   3  20        8.40       13.31     65.22 o 
 -21   3  20     1008.73     1223.74     82.26 o 
 -19   3  20       56.41       18.08     80.09 o 
 -17   3  20        1.63      -50.48     56.55 o 
 -15   3  20      421.15      355.40     96.52 o 
 -13   3  20       22.43      -30.82     59.24 o 
 -11   3  20       40.25       -8.73     68.11 o 
  -9   3  20        7.06      -67.48     83.03 o 
 -28   4  20      513.23      502.22     61.88 o 
 -26   4  20      125.04       63.74     72.19 o 
 -24   4  20      275.02      154.53     92.76 o 
 -22   4  20      935.56      956.86     94.69 o 
 -20   4  20      639.22      835.10     94.78 o 
 -18   4  20      831.31      909.78     94.78 o 
 -16   4  20      312.28      384.40     92.47 o 
 -14   4  20     1729.67     1506.06     97.80 o 
 -12   4  20     1051.84      994.17     73.92 o 
 -10   4  20      514.07      419.74     53.02 o 
 -25   5  20       83.61       91.25     70.53 o 
 -23   5  20      104.17        9.28    103.73 o 
 -21   5  20        1.00       50.00     97.75 o 
 -19   5  20       14.50      -90.92     90.92 o 
 -17   5  20     1085.29     1042.93    102.79 o 
 -15   5  20      182.00      136.88    104.34 o 
 -13   5  20        5.05       -2.47     64.75 o 
 -11   5  20        7.59      -29.05     68.79 o 
 -20   6  20      167.14      108.81     98.13 o 
 -18   6  20       24.23      153.78     97.00 o 
 -16   6  20      233.30      125.15     69.97 o 
 -31   1  21      728.64      582.39     67.43 o 
 -29   1  21      640.83      507.29     55.63 o 
 -27   1  21      106.80      151.99     51.28 o 
 -25   1  21       30.50       31.22     49.28 o 
 -23   1  21      178.40      205.98     66.32 o 
 -21   1  21     1220.29     1181.92     64.57 o 
 -19   1  21     1132.72     1057.31     59.29 o 
 -17   1  21     1249.38     1277.05     76.46 o 
 -15   1  21      182.04      155.28     72.03 o 
 -13   1  21     1023.19     1009.80     82.29 o 
 -11   1  21     1780.46     1803.52     63.43 o 
  -9   1  21     1366.96     1221.29     48.99 o 
 -30   2  21      564.86      552.34     57.44 o 
 -28   2  21       25.00       44.89     55.14 o 
 -26   2  21      381.31      409.28     56.77 o 
 -24   2  21      109.48      114.96     57.14 o 
 -22   2  21      122.70      116.45     60.33 o 
 -20   2  21       22.67       11.32     59.85 o 
 -18   2  21       28.27       41.74     73.03 o 
 -16   2  21        1.79       36.91     73.05 o 
 -14   2  21      431.91      410.99     74.68 o 
 -12   2  21      137.28      197.31     60.84 o 
 -10   2  21        3.80        0.33     56.99 o 
 -29   3  21      395.05      304.89     56.49 o 
 -27   3  21      202.12      198.55     65.81 o 
 -25   3  21      918.96      789.64     53.42 o 
 -23   3  21      512.89      530.51     93.46 o 
 -21   3  21      380.99      496.23     92.24 o 
 -19   3  21      140.55       48.87     65.07 o 
 -17   3  21      907.60      800.35     94.69 o 
 -15   3  21      540.04      539.17     91.86 o 
 -13   3  21      575.26      564.51    109.05 o 
 -11   3  21     1393.43     1214.24     68.86 o 
 -26   4  21       80.96      -14.03    101.99 o 
 -24   4  21      435.64      535.40    103.96 o 
 -22   4  21      463.84      439.49     75.24 o 
 -20   4  21      316.22      251.15     92.24 o 
 -18   4  21      243.50      180.19     98.31 o 
 -16   4  21       58.65      119.50    103.16 o 
 -14   4  21       17.64       78.26     71.33 o 
 -12   4  21       28.14      -97.94     99.54 o 
 -23   5  21      776.19      799.22    100.76 o 
 -21   5  21     1104.89     1202.79    103.02 o 
 -19   5  21       83.40        3.96     70.34 o 
 -17   5  21      207.31      266.17     99.30 o 
 -15   5  21      573.18      416.42     70.20 o 
 -30   0  22      696.19      587.34     64.86 o 
 -28   0  22       91.68      115.26     65.02 o 
 -26   0  22      390.58      495.10     90.21 o 
 -24   0  22      149.61      229.21    109.99 o 
 -22   0  22      347.90      310.34     91.39 o 
 -20   0  22        6.03       66.34     90.03 o 
 -18   0  22      687.82      707.45     93.28 o 
 -16   0  22      852.40      912.32    113.52 o 
 -14   0  22     1205.45     1020.10    107.07 o 
 -12   0  22     1040.20      965.90    103.07 o 
 -29   1  22        0.00       30.52     56.20 o 
 -27   1  22      179.36      134.08     55.84 o 
 -25   1  22        0.07        6.91     54.91 o 
 -23   1  22        1.44       -7.14     69.35 o 
 -21   1  22      383.38      425.26     70.96 o 
 -19   1  22       42.17      -10.17     70.19 o 
 -17   1  22       24.39       38.37     69.15 o 
 -15   1  22      100.05      169.40     79.42 o 
 -13   1  22       26.59       55.38     77.67 o 
 -28   2  22      258.88      238.26     69.05 o 
 -26   2  22      163.71      126.94     63.55 o 
 -24   2  22      413.31      371.70     58.81 o 
 -22   2  22      798.53      741.72     63.66 o 
 -20   2  22      314.33      298.48     62.19 o 
 -18   2  22      997.34      893.19    104.06 o 
 -16   2  22        8.94       -9.07     84.82 o 
 -14   2  22      602.78      641.71     83.15 o 
 -27   3  22       39.81      -45.25     64.11 o 
 -25   3  22      188.00       38.69     89.47 o 
 -23   3  22      187.37      132.40    103.35 o 
 -21   3  22        1.38     -103.30    103.30 o 
 -19   3  22      128.90      111.73    103.26 o 
 -17   3  22       50.85      -73.78    101.99 o 
 -15   3  22       53.14      142.15     99.35 o 
 -24   4  22       74.31       33.01     70.16 o 
 -22   4  22      906.22      860.53    103.40 o 
 -20   4  22     1074.91     1017.65     75.52 o 
 -18   4  22      593.23      376.96    101.94 o 
 -27   1  23      431.00      368.84     49.84 o 
 -25   1  23     1152.68     1135.04    110.61 o 
 -23   1  23      125.61       42.70     77.82 o 
 -21   1  23      139.68      155.27     77.64 o 
 -19   1  23      290.80      358.06     77.82 o 
 -17   1  23      199.78      209.05     76.74 o 
 -26   2  23      245.90      299.00     66.84 o 
 -24   2  23      159.77      116.58     68.00 o 
 -22   2  23       74.98       63.26     68.65 o 
 -20   2  23       17.62       74.19     70.97 o 
 -18   2  23      441.41      345.57     85.91 o 
 -23   3  23      229.34      331.38     97.56 o 
                                                 
